# Supplementary material for: Plasma neutrophil gelatinase-associated lipocalin levels are associated with the presence and severity of coronary heart disease
Source: PLoS One. 2019 Aug 6;14(8):e0220841. doi: 10.1371/journal.pone.0220841 (PMC6684288; doi:10.1371/journal.pone.0220841)
Supplement: S2 File — (XLSX) [file pone.0220841.s002.xlsx]

## Sheet: baseline's data set
groups	age	sex	BMI	hypertension	diabetes melitus	smoking	family history of CHD	LVEF	total cholesterol	LDL	HDL	triglyceride	creatinine	WBC	neutrophils	platelets	lymphocytes	monocytes	eGFR	NGAL	MMP-9	IL-1β	hs-CRP	SYNTAX score
1	74	1	28	1	1	1	1	0.56	4.41	2.87	0.82	4.61	71	10.02	8.53	177	1.18	0.26	107	461.11	4791.83	422.66	2.26	18
1	45	1	27	0	0	1	1	0.52	4.56	3.39	0.67	2.23	65	13.11	7.79	257	3.74	1.31	131	53.5	318.31	52.54	7.13	22
1	75	1	29	1	1	0	0	0.58	3.52	2.35	1.05	0.47	109	10.86	7.9	138	1.92	1.03	65	164.93	732.16	67.1	48.41	20
1	57	1	25	1	0	1	0	0.57	5.22	3.53	0.95	1.82	86	8.37	7.68	240	0.56	0.11	88	157.14	1434.6	1002.99	2.12	5
1	59	1	22	1	1	1	0	0.55	5.02	3.52	1.01	3.56	50.4	8.35	6.4	184	1.64	0.25	168	51.91	693.52	52.54	2.62	36.5
1	51	1	27	0	0	1	0	0.46	5.15	3.42	1.22	1.52	81.2	16.78	15.39	199	0.76	0.6	96	97.12	3106.47	996.76	3.16	9
1	48	2	22	0	1	0	0	0.5	7	4.8	1.39	1.17	51	9.04	7.21	193	1.46	0.34	171	39.95	576.87	47.9	0.91	19.5
1	47	1	24	0	0	1	0	0.5	4.29	2.78	1.18	0.98	66.6	21.69	20.41	225	0.78	0.48	125	290.02	3274.09	240.75	0.8	21.5
1	67	1	24	1	0	0	0	0.53	4.34	2.87	1.16	1.04	56.4	16.13	14.34	201	1.03	0.74	143	94.71	760.35	110.4	0.5	13
1	43	2	22	0	0	1	0	0.52	5.14	3.66	1.26	1.36	53.9	15.65	12.02	220	2.83	0.75	164	72.76	1066.79	21.46	0.37	9
1	74	1	22	0	0	1	0	0.48	2.97	1.8	1.29	0.79	72.7	10.02	8.42	151	0.72	0.85	99	111.9	1426.13	166.41	77.53	32.5
1	54	1	22	0	0	1	0	0.6	4.57	3.49	1.03	1.3	73.3	9.18	7.19	182	1.63	0.34	108	71.1	900.47	96.19	1	16
1	68	1	22	1	0	0	0	0.67	3.44	2.61	0.99	0.79	64	11.21	9.48	298	1.19	0.5	123	74.6	939.05	1735.28	1.53	20.5
1	55	2	26	0	0	1	0	0.42	4.77	3.44	1.22	0.52	56.9	16.51	14.66	200	1.3	0.54	148	168.55	2675.56	94.8	15.52	38.5
1	70	1	22	1	1	0	0	0.56	4.21	2.66	1.15	0.7	66	10.24	8.63	192	0.7	0.74	117	341.51	1878.93	82.59	1.28	33
1	64	1	22	0	0	1	0	0.62	3.57	2.52	0.86	1.24	89	12.52	10.8	211	1.23	0.43	83	91.96	1807.9	87.95	7.67	17
1	43	1	22	0	0	1	0	0.49	2.99	1.9	0.88	0.8	65	10.84	6.62	236	2.87	1.21	132	69.95	814.63	30.46	0.93	7
1	60	1	23	0	0	1	0	0.42	5.24	3.59	1.03	1.58	79.6	13.44	12.12	182	0.98	0.34	96	238.23	3184.01	1739.05	0.35	34
1	58	2	23	0	0	0	0	0.49	5.31	3.77	1.14	1.37	79.4	15.55	14.27	217	0.86	0.4	96	150.45	3378.1	537.72	0.95	32
1	67	1	28	1	0	0	0	0.56	3.58	2.42	0.91	0.74	83.3	9.62	8.54	152	0.74	0.3	89	81.09	2185.43	287.31	21.61	13
1	73	2	22	1	1	0	0	0.44	5.8	3.77	1.45	1.49	63	9.45	8.26	156	0.81	0.37	124	120.49	1125.94	238.87	70.85	31.5
1	80	1	23	1	0	1	0	0.49	5.35	3.53	1.13	1.57	84	8.92	6.91	145	1.45	0.51	85	146.54	1104.43	373.3	3.11	33
1	68	1	23	0	1	0	0	0.59	4.26	2.88	0.89	2.59	65.9	8.19	6.7	191	0.95	0.51	119	65.07	1487.53	2213.55	0.89	14
1	64	1	22	0	0	1	0	0.56	5.23	3.84	1.13	1.06	74.2	10.15	8.68	178	0.95	0.52	103	57.56	501.05	73.44	0.71	8
1	68	1	23	0	0	1	0	0.51	5.37	3.52	1.43	1.15	62.3	14.48	12.31	236	1.32	0.85	128	71.84	1630.54	33.59	0.44	15
1	57	1	18	1	1	1	0	0.58	3.34	2.29	0.99	0.65	86	10.65	8.79	160	1.04	0.81	88	67.37	802.8	86.6	4.15	6
1	76	1	24	0	0	0	0	0.41	4.62	3.36	1.01	0.77	80.3	6.97	5.44	170	1.18	0.32	91	34.32	350.02	49.05	2.1	14
1	53	1	27	1	1	0	0	0.52	5.98	4.37	1.24	1.43	86.5	17.13	14.66	271	1.76	0.67	88	55.92	1851.67	13.96	1.79	17.5
1	62	1	26	1	0	1	0	0.67	4.38	2.91	1.28	1.07	92.3	12.82	10.37	214	1.47	0.91	80	66.49	2158.46	30.46	4.31	15.5
1	69	2	23	1	0	0	0	0.61	4.26	2.84	0.96	2.02	49.7	9.09	6.95	178	1.57	0.41	133	30.36	763.69	24.39	2.44	9.5
1	60	2	25	1	0	0	0	0.66	5.82	4.23	1.08	1.83	54.4	7.72	6.62	231	0.85	0.21	122	38.13	291.17	28.41	2.6	9
1	52	2	26	0	0	0	0	0.63	4.38	3.17	0.88	1.78	72	7.33	5.8	223	1.27	0.25	146	13.89	87.32	67.1	1.57	13.5
1	51	2	22	1	0	1	0	0.46	4.97	3.18	1.1	1.69	47.6	6.45	3.17	169	2.51	0.66	111	22.62	123.83	69.62	1.63	8
1	53	1	27	0	0	1	0	0.56	3.41	2.43	0.97	0.73	73	5.26	3.9	192	1.02	0.32	138	17.67	170.07	94.8	1.52	7
1	61	1	31	1	0	1	0	0.59	3.71	2.43	0.99	1.33	60.2	13.83	12.28	200	0.97	0.55	118	21.85	585.53	97.58	3.09	17
1	64	1	27	1	0	0	0	0.5	4.36	2.37	1.34	1.18	67.3	13.25	11.81	185	1.21	0.2	111	37.99	1094.28	23.41	3.37	22
1	79	1	22	1	1	1	0	0.54	6.02	4.43	1.07	1.47	70	7.02	4.67	191	1.86	0.46	131	37.19	403.22	85.26	9.16	10
1	39	1	24	0	0	1	0	0.67	2.97	2.06	0.62	1.27	59.7	11.15	9.51	133	1.23	0.37	141	45.52	1253.67	29.43	4.41	19.5
1	67	1	26	0	0	1	0	0.56	4.49	3.04	0.95	1.83	62	7.98	5.56	175	1.98	0.38	66	28.4	199.11	34.65	1.85	14
1	53	1	23	0	0	1	0	0.65	4.72	3.23	0.99	1.93	102	11.65	9.72	225	1.15	0.75	90	34.52	640.89	30.46	1.94	8
1	67	1	24	1	0	0	0	0.58	5.5	3.56	1.15	1.48	85	13.82	10.77	229	2.23	0.82	118	25.66	714.58	41.15	2.11	13
1	46	1	23	0	0	1	0	0.52	5.82	4.19	1.01	1.74	66	11.98	10.39	161	1.11	0.43	148	30.49	301.32	24.39	1.98	18.5
1	80	1	23	1	0	0	0	0.5	4.76	3.17	1.24	1.46	58.1	8.69	6.38	184	1.85	0.4	82	35.25	751.8	31.5	1.96	33
1	66	2	23	1	0	0	0	0.54	5.12	3.65	1.28	0.67	86.9	13.36	11.04	125	0.98	1.32	118	34.78	634.65	28.41	43.61	18.5
1	53	1	25	0	0	1	0	0.63	4.28	3	1.11	1.51	66.4	10.55	7.6	291	2.44	0.43	129	50.32	3486.88	26.39	1.73	25
1	50	1	22	0	0	1	0	0.49	4.87	3.49	0.84	1.34	63.4	8.36	4.82	185	3.03	0.4	113	32.73	969.13	33.59	3.81	14
1	67	1	24	0	0	1	0	0.56	3.9	2.79	0.86	0.85	71.8	9.17	7.93	203	1	0.2	111	32.4	478.74	20.49	2.83	10
1	80	1	23	1	0	0	0	0.52	5.92	3.58	1.23	2.31	69.6	11.63	8.98	299	1.47	1.14	103	86.82	5116.6	25.39	7.15	23.5
1	43	2	31	0	0	1	0	0.53	5.44	3.78	1.21	2.91	59	13.83	11.04	154	1.66	1.04	116	34.32	768.43	25.39	1.82	18.5
1	75	1	27	1	1	0	0	0.51	3.86	2.55	0.96	1.25	72	6.1	5.3	150	0.49	0.31	69	31.41	316.61	41.15	1.49	18
1	66	1	22	0	0	1	0	0.42	4.52	3.14	1.09	1.31	100	13.24	11.3	228	1.35	0.58	118	41.18	1108.53	35.72	1.76	23.5
1	50	1	26	0	1	0	0	0.48	6.1	4.54	1.25	1.62	66	15.02	10.45	171	2.93	1.57	83	32.59	1250.92	57.29	33.71	11
1	78	1	22	0	0	0	0	0.47	4.5	3.23	1.06	0.8	92	10.74	8.77	171	1.22	0.71	82	49.18	1088.39	16.72	8.49	19.5
1	58	2	23	0	1	0	0	0.53	4.85	3.5	0.87	2.21	87	3.82	1.89	200	1.22	0.38	90	40.63	382.41	31.5	4.01	20
1	44	1	26	0	0	1	0	0.66	4.57	3.97	1.05	1.72	84	14.83	12.76	194	1.33	0.72	110	50.4	965.74	30.46	1.67	12
1	60	1	27	0	0	1	0	0.66	3.28	1.95	1.22	0.49	74	12.47	11.08	192	0.9	0.45	116	85.89	4135.11	23.41	1.96	32.5
1	72	2	25	1	1	0	0	0.48	4.64	3.07	1.18	1.59	68	10.53	8.94	144	1.19	0.39	126	47.13	1763.89	18.59	6.94	18.5
1	47	2	26	1	0	0	0	0.69	5.36	3.98	0.95	1.79	51	8.64	6.38	160	1.74	0.46	128	25.47	627.15	30.46	1.51	14
1	49	1	24	0	0	1	0	0.46	4.63	3.12	1.18	1.11	54	17.95	15.61	221	1.67	0.64	171	43.93	2293.73	31.5	6.77	17
1	64	1	24	1	0	0	0	0.63	3.64	2.09	0.97	1.97	51	5.56	2.98	245	2	0.49	80	17.29	77.78	46.76	2.04	12
1	64	1	22	1	0	0	0	0.48	4.09	2.9	0.85	1.11	91	7.28	4.86	328	1.54	0.8	90	43.1	603.26	64.61	11.69	24.5
1	38	1	27	0	0	1	0	0.46	4.72	3.1	1.46	0.79	83	14.87	13.56	221	0.71	0.58	126	40.43	1255.04	13.06	1.67	15
1	68	1	40	0	0	0	0	0.5	6.22	4.12	1.56	0.85	68	11.99	10.88	243	0.58	0.53	108	37.12	405.82	26.39	1.61	19.5
1	66	1	24	0	0	0	0	0.5	7.04	5.11	1.37	0.81	71	9.51	8.79	211	0.7	0	100	44.83	840.77	12.17	3.24	32
1	64	1	25	0	0	1	0	0.49	3.33	2.18	0.81	1.93	76	5.46	3.83	96	1.09	0.48	127	25.02	585.53	41.15	11.19	17.5
1	49	1	29	1	0	1	0	0.58	5.43	3.96	1	2.01	63	10.2	6.94	211	2.72	0.47	187	50.83	522.78	85.26	2.22	26
1	74	1	27	0	0	1	0	0.48	4.98	3.3	1.07	1.07	48	11.01	7.64	190	2.29	0.65	121	21.72	1118.11	22.43	1.82	7
1	44	1	27	1	1	1	0	0.5	5.64	3.46	1.14	1.58	64	11.54	9.27	191	2.23	0.02	170	21.27	618.37	36.79	4.38	7
1	55	1	20	0	0	1	0	0.56	3.64	2.27	0.99	0.64	52	9.07	7.31	155	1.61	0.01	77	24.5	455.33	8.67	1.79	4
1	60	2	25	0	0	1	0	0.71	4.21	2.66	1.11	1	96	10.04	6.99	252	2.21	0.7	97	39.48	368.14	8.67	2.44	10
1	59	1	26	0	0	1	0	0.53	5.35	3.6	1.06	2.45	79	17.14	15.56	178	1.53	0.01	85	70.28	1385	18.59	2.32	26
1	59	1	23	0	0	0	0	0.56	4.27	2.81	0.84	1.93	88	6.79	4.27	169	1.84	0.62	72	24.04	139.94	28.41	3.5	14
1	68	1	29	1	0	1	0	0.5	3	1.84	0.84	0.94	101	10.73	7.49	181	1.87	1.18	72	47.06	697.58	35.72	4.07	2
1	41	2	20	0	0	0	0	0.44	3.38	1.9	1.09	1.15	98	23.01	20.55	276	1.5	0.94	123	22.17	274.8	44.5	1.66	14.5
1	50	1	25	0	0	1	0	0.63	3.41	2.15	0.95	1.32	57	6.26	3.91	170	1.58	0.57	118	25.53	293.71	13.06	1.52	9
1	66	1	24	1	0	0	0	0.58	5.97	4.01	1.26	0.79	69	11.15	9.57	165	1.56	0.01	122	47.42	1944.36	24.39	1.6	25.5
1	48	1	26	0	0	1	0	0.57	3.18	2.04	0.72	1.08	65	12.89	10.9	224	1.5	0.4	96	41.38	2258.71	13.96	1.44	10
1	61	1	25	0	0	1	0	0.6	4.49	3	0.92	1.97	82	9.41	7.3	137	1.7	0.4	126	28.26	632.15	22.43	1.72	5
1	54	1	24	0	0	0	0	0.49	5.4	3.75	1.36	0.7	64	9.49	6.6	233	2.5	0.3	105	30.49	797.84	17.65	1.56	23.5
1	47	1	25	0	0	1	0	0.56	4.64	3	1.12	2.27	75	11.17	8.15	144	2.81	0.01	144	25.02	581.72	11.28	1.39	8
1	53	2	25	1	0	0	0	0.51	5.23	3.4	1.23	2.45	59	15.12	13.6	280	1.2	0.3	156	81.09	2000.03	41.15	1.8	33.5
1	66	1	24	1	0	1	0	0.59	3.92	2.67	0.92	1.5	45	7.5	6.1	42	0.9	0.4	124	59.82	2112.67	15.79	1.45	18
1	61	1	27	1	0	1	0	0.39	3.12	2.19	0.99	0.47	64	15.63	11.9	214	2	1.5	73	70.44	1240.01	51.37	1.66	32
1	73	1	27	1	0	1	0	0.4	2.82	1.68	0.83	1.31	101	4.16	2.9	77	1.1	0.1	170	20.76	770.79	32.54	1.9	7
1	64	1	27	1	0	1	0	0.65	4.65	3.01	1.19	0.71	49	13.73	11.35	229	1.69	0.62	66	21.14	405.82	40.05	2.01	6
1	47	1	21	1	0	1	0	0.48	3.62	2.17	1.1	0.76	106	11.6	10.2	319	0.88	0.48	152	9.27	161	31.5	1.31	3
1	71	1	20	0	0	0	0	0.6	5.89	4.1	1.33	0.61	57	7.43	6.42	196	0.91	0.1	136	9.97	256.1	21.46	2.04	7
1	72	2	16	0	0	0	0	0.55	5.24	3.4	1.33	1.21	58	9.2	7.9	210	0.9	0.3	138	15.04	383.71	35.72	1.5	6
1	60	1	26	1	0	0	0	0.6	4.03	2.41	1.3	0.89	48	4.72	2.5	82	1.7	0.3	111	16.52	252.38	26.39	1.73	12
1	40	1	25	0	0	1	0	0.58	5.29	3.41	1.47	0.63	71	10.8	7.86	199	2	0.93	116	33.92	1049.96	76.02	1.72	5
1	44	1	22	0	0	0	0	0.57	4.58	3.11	1.04	1.47	73	13.64	10.35	159	2.23	1	110	71.93	7443.07	36.79	1.61	32
1	54	1	22	0	0	0	0	0.5	3.43	2.04	1.11	0.55	74	12.76	10.81	201	1.28	0.66	79	83.33	9118.94	23.41	1.69	24
1	65	2	28	1	1	0	0	0.57	4.33	3.11	0.89	1.4	95	8.59	6.68	301	1.57	0.27	133	7.98	472.25	28.41	4.07	19
1	47	1	24	0	0	0	0	0.46	3.41	2.23	1	0.51	60	14.77	11.08	160	2.84	0.83	91	62.5	15727.4	14.87	3.86	18
1	65	1	25	0	0	1	0	0.47	5.22	3.36	1.16	1.06	86	10.83	8.95	206	1.29	0.51	113	85.53	3528.55	15.79	1.7	12
1	69	1	18	1	0	1	0	0.49	4.04	2.36	1.48	0.58	69	10.67	8.44	126	1.55	0.67	123	14.53	298.78	30.46	1.55	7
1	47	2	21	1	0	0	0	0.57	5.14	3.27	1.13	3	64	8.38	5.83	274	1.59	0.96	85	19.98	231.52	18.59	2.08	12
1	75	1	22	0	0	1	0	0.55	4.04	2.35	1.26	0.75	91	8.34	6.49	140	1.35	0.46	105	22.5	565.15	16.72	1.44	15
1	58	1	28	1	0	1	0	0.53	4.2	2.63	0.93	1.34	72	13.86	11.65	206	1.22	0.96	89	13.82	413.64	24.39	3.53	21.5
1	55	2	27	1	0	1	0	0.44	6.59	3.69	1.99	2.22	85	6.94	4.54	230	1.75	0.57	91	65.94	302.64	17.65	0.33	33.5
1	65	1	27	1	0	0	0	0.58	4.49	3.07	1.03	0.69	84	14.03	10.46	231	2.56	0.98	136	324.57	11591.8	16.72	0.64	34
1	56	1	20	0	0	1	0	0.51	5.93	3.57	1.19	2.51	59	12.22	9.85	253	1.74	0.58	148	166.69	3572.69	15.79	0.47	32.5
1	81	1	27	0	0	0	0	0.43	4.75	2.92	1.42	0.86	57	5.55	3.64	117	1.32	0.53	154	51.78	224.04	11.28	0.39	17.5
1	69	1	22	0	0	1	0	0.52	4.83	3.34	1.35	1	52	13.45	10.3	217	2.02	1.09	62	249.22	1199.76	12.17	32.07	32
1	57	1	22	1	0	1	0	0.55	8.3	6	1.3	1.39	110.5	19.7	18.6	211	0.95	0.12	94	55.98	792.24	19.54	1.05	18
1	62	2	25	1	0	1	0	0.54	4.6	3.04	1.09	1.92	81.7	11.44	9.93	129	0.93	0.43	88	49.02	910.03	10.4	0.28	18.5
1	72	1	27	0	0	0	0	0.46	5.15	3.75	1.26	0.81	85	12.48	14.49	149	1.19	1.78	98	86.84	1298.43	21.46	28.07	24.5
1	37	1	28	0	0	1	0	0.61	3.73	2.4	1.12	0.89	75.9	9.72	7.18	166	2.03	0.42	102	35.21	438.72	10.4	0.66	10
1	78	1	27	1	1	0	0	0.48	4.41	2.43	1.43	0.62	81	7.84	5.88	160	1.35	0.55	93	79.44	595.06	368.93	0.59	20
1	53	1	25	0	0	1	0	0.48	3.5	2.08	1.05	0.6	78.9	10.63	9.8	167	0.38	0.43	115	887.43	42552.3	424.95	11.93	34
1	59	2	27	0	0	1	0	0.57	4.95	2.69	0.9	4.66	69.5	11.72	9.68	198	1.36	0.62	131	68.59	709.79	21.46	0.44	21.5
1	60	1	27	0	0	1	0	0.41	4.52	3.11	0.93	1.11	62	12.25	9.24	193	1.98	0.96	135	130.21	1163.83	25.39	11.56	33.5
1	64	1	22	1	0	1	0	0.5	4.4	2.91	1.01	0.72	59.8	12.3	9.78	242	1.69	0.75	105	79.18	2049.62	36.79	5.09	18
1	71	1	26	0	0	1	0	0.55	4.46	2.85	1.08	1.17	73.6	4.79	3.28	109	1.01	0.24	127	29.73	141.44	7.81	0.69	9
1	38	1	22	1	0	1	0	0.58	3.31	2.01	0.97	0.9	62	15.39	13.13	186	1.59	0.57	100	148.53	18132.9	725.33	0.35	29
1	73	2	20	1	0	0	0	0.56	4.68	3.17	0.98	1.07	82.6	8.4	5.72	134	1.8	0.47	88	78.22	605.78	20.49	0.26	15
1	73	1	21	0	0	0	0	0.48	3.77	2.39	0.86	1.5	83	10.36	8.94	202	0.77	0.64	69	80.58	815.49	13.06	2.08	33.5
1	55	1	24	0	0	1	0	0.63	4.72	2.66	1.49	0.7	101	11.69	10.3	196	0.8	0.5	122	383.89	12238.2	13.96	0.44	36.5
1	66	1	25	1	0	1	0	0.52	4.64	2.63	1.32	2.84	66	12.83	10.38	132	1.67	0.72	162	600.45	22399	21.46	0.34	33
1	57	1	24	0	1	1	0	0.56	3.83	2.51	0.84	1.2	51	11.16	9.83	153	1.03	0.29	105	210.72	5379.36	12.17	0.29	35
1	64	1	25	0	0	1	0	0.41	3.84	2.64	0.74	1.53	74	8.89	6.4	180	1.79	0.66	60	57.71	933.59	20.49	0.89	33
1	67	1	27	0	0	0	0	0.49	4.04	2.73	0.86	0.82	119	12.87	10.95	217	0.96	0.95	96	326.23	16582.4	36.79	4.59	32
1	67	2	21	0	1	0	0	0.48	2.73	1.61	0.83	0.71	78	8.19	6.44	168	1.33	0.38	94	56.53	258.81	15.79	0.28	23
1	65	1	22	0	0	0	0	0.53	5	3.2	1.17	1.1	80	13.69	10.06	150	2.62	1	101	329.57	2906.9	35.72	0.56	32.5
0	64	1	24	1	0	0	0	0.66	3.86	2.94	0.9	0.66	68.15	6.98	4.32	168	1.73	0.61	115	74.35	1821.25	83.92	4.03	0
0	65	1	26	0	0	0	0	0.59	5.4	3.14	1.27	4.04	70	5.17	3.24	153	1.42	0.37	111	43.93	95.45	68.35	1.4	0
0	42	1	26	0	0	0	0	0.58	2.93	1.81	0.78	2.94	70	5.29	3.02	178	1.75	0.4	120	15.3	540.74	14.87	1.23	0
0	67	1	21	1	0	1	0	0.67	2.25	0.98	0.83	1.17	83.19	5.48	3.4	131	1.55	0.47	89	19.47	126.85	52.54	3.14	0
0	64	1	27	0	0	1	0	0.59	5.3	2.92	1.51	2.25	69.92	3.78	2.36	157	1.18	0.24	111	16.77	176.5	16.72	0.43	16
0	60	1	30	0	0	0	0	0.46	4.63	2.62	1.09	1.25	81.42	8.17	6.16	199	1.39	0.52	93	40.36	226.72	53.72	0.69	7
0	60	1	26	1	0	0	0	0.71	4.27	2.49	1.17	0.9	74.34	5.58	3.7	176	1.25	0.4	104	27.16	201.08	53.72	0.97	28
0	40	1	26	0	0	0	0	0.61	6.21	3.92	1.06	1.59	68.15	7.73	6.28	338	1.18	0.24	120	120.24	643.31	33.59	0.54	21
0	60	1	28	1	1	0	0	0.69	4.69	2.69	0.92	1.99	61.95	5.69	3.44	116	1.88	0.3	125	32.4	361.14	22.43	0.69	0
0	64	1	28	1	0	0	0	0.65	5.02	3.13	0.81	1.18	69	7.25	3.97	157	2.32	0.62	113	41.52	264.29	45.63	4.48	19.5
0	42	1	28	1	1	0	0	0.71	2.81	1.68	0.62	1.91	98.24	6.65	3.39	172	2.29	0.57	79	26.05	183.89	22.43	1.04	9
0	59	1	25	0	0	1	0	0.66	4.14	2.55	0.86	2.43	60.18	5.49	2.9	163	1.68	0.58	136	9.78	162.92	33.59	0.41	16.5
0	72	1	24	0	0	0	0	0.57	3.02	1.62	0.82	2.4	81.42	6.5	4.9	137	1.18	0.34	90	23.72	219.41	10.4	0.41	20
0	40	1	25	0	0	1	0	0.72	2.73	1.54	0.78	1.2	68.15	3.95	2.77	185	0.86	0.18	111	20.37	144.31	42.26	0.43	26.5
0	63	2	27	1	1	0	0	0.66	4.78	2.94	0.75	3.17	53.99	6.92	4.03	171	2.31	0.38	121	21.14	124.35	107.51	0.43	10
0	62	1	27	1	0	0	0	0.68	3.32	2.1	1.02	0.78	71.69	7.01	4.69	255	1.78	0.48	108	29.57	496.38	65.85	0.56	7
0	64	1	25	0	0	0	0	0.61	5.79	3.92	0.99	2.13	84.96	5.79	3.03	161	1.98	0.58	85	35.38	422.54	37.87	0.88	13
0	68	1	27	0	0	0	0	0.52	4.27	2.5	1.33	1.27	69.03	8.79	6.28	188	1.85	0.65	112	34.65	536.07	364.57	2.99	10
0	64	1	23	1	0	0	0	0.74	2.69	1.29	1.18	0.87	69.03	4.17	2.97	125	0.93	0.23	113	20.37	172.8	41.15	0.37	0
0	48	2	24	0	0	0	0	0.58	3.09	2.09	0.86	1.65	64.61	9.66	6.63	254	2.6	0.4	102	20.69	390.72	20.49	0.43	9
0	43	1	24	1	0	0	0	0.52	4.4	2.64	0.98	1.73	85.85	5.75	3.7	198	1.39	0.37	84	20.63	287.17	54.9	0.59	22.5
0	67	2	24	1	0	0	0	0.59	2.81	1.4	0.83	1.06	58.41	4.01	2.17	224	1.56	0.24	109	15.94	201.08	62.14	0.38	19
0	53	1	22	0	0	0	0	0.68	4.14	2.57	0.81	3.17	72.57	6.77	4.03	280	2.19	0.47	110	23.14	151.77	27.39	2.3	7
0	66	2	23	1	0	0	0	0.57	4.78	3.18	1.01	0.97	54.87	6.86	5.19	183	1	0.5	115	39.75	375.35	32.54	30.38	20
0	59	1	26	0	0	0	0	0.75	4.03	2.47	1.09	1.31	62.84	3.99	1.79	131	1.69	0.4	129	24.43	398.98	82.59	1.2	3
0	56	1	31	0	0	0	0	0.65	3.24	1.94	0.85	1.53	58.41	7.31	5.33	216	1.54	0.4	142	15.43	409.59	23.41	3.56	14.5
0	63	2	24	1	0	0	1	0.61	3.13	1.9	0.75	1.8	66.38	4.85	2.65	170	1.91	0.2	94	26.18	151.77	83.92	0.6	4
0	51	1	23	0	0	0	0	0.65	3.98	2.3	1.15	2.19	63.72	8.17	5.08	218	2.29	0.54	130	55.8	427.71	11.28	0.28	10
0	52	1	29	0	0	0	0	0.7	2.1	1.09	1	0.82	70.8	4.43	2.26	91	1.4	0.71	114	41.88	154.15	11.28	0.71	7
0	66	1	28	0	0	0	0	0.68	4.05	2.62	1.03	5.19	84.08	5.21	2.78	206	1.8	0.46	88	77.52	725.8	14.87	0.81	10
0	55	1	26	0	0	0	0	0.73	3.05	1.62	1.25	0.41	64.61	6.46	4.12	101	1.39	0.51	121	52.7	248.3	7.81	0.26	10
0	58	2	23	0	0	0	0	0.66	3.29	2.06	0.74	1.87	58.41	6.6	3.32	203	2.65	0.52	112	63.9	243.65	3.66	3.79	10
0	64	1	28	0	0	1	0	0.57	3.57	2.19	0.73	1.37	71.69	6.82	4.22	173	1.87	0.58	108	52.51	416.7	13.06	0.3	21.5
0	59	2	26	1	0	0	0	0.56	12.83	9.41	1.66	2.04	70.8	4.04	2.34	200	1.11	0.31	88	24.05	115.71	33.59	0.27	32.5
0	39	2	21	0	0	0	0	0.63	2.84	1.36	1.11	1	54.87	4.66	2.67	156	1.6	0.28	129	33.19	78.8	16.72	0.26	2
0	67	1	21	1	0	0	0	0.56	5.53	3.68	1.21	1.35	77	6.79	4.16	204	1.58	0.5	98	25.53	210.37	47.9	0.5	21.5
0	66	1	20	1	0	1	0	0.57	4.41	2.97	0.99	1.18	79.65	6.13	4.11	351	1.43	0.37	94	73.68	277.65	45.63	0.65	6
0	70	2	19	0	0	0	0	0.63	3.38	1.94	0.91	2.22	67.26	4.62	1.84	171	2.28	0.41	91	53.89	94.96	31.5	0.25	12
0	66	1	24	0	0	1	0	0.66	2.58	1.33	0.84	1.02	75.23	5.17	3.2	184	1.22	0.34	101	45.41	108.7	31.5	0.37	12
0	46	1	25	1	0	0	0	0.64	6.28	4.28	1.25	2.07	77	5.24	2.68	196	2.2	0.26	105	61.85	156.29	4.47	0.26	24.5
0	70	1	27	1	0	1	0	0.74	3.51	2.49	0.68	1.55	74.34	6.71	4.56	166	1.67	0.36	101	75.34	483.93	11.28	10.79	5
0	54	1	24	1	0	0	0	0.71	4.67	3.05	1.06	1.76	67.26	6.21	3.71	199	2	0.34	120	47.72	230.93	11.28	0.28	23
0	62	1	24	0	0	1	0	0.75	2.28	1.42	0.65	0.83	62.84	4.39	2.39	211	1.56	0.34	128	58.79	157.36	26.39	0.59	27.5
0	68	1	23	0	0	0	0	0.72	3.03	1.92	0.76	0.96	63.72	4.96	2.64	164	1.76	0.48	123	29.64	214.91	9.53	0.29	10
0	43	2	25	1	0	0	0	0.64	4.17	2.54	0.91	5.53	62.84	6.07	4.16	232	1.45	0.4	98	72.19	193.5	27.39	0.33	10
0	55	2	25	0	0	0	0	0.73	4.58	3.06	0.9	2.96	58.41	5.43	3.46	193	1.46	0.34	123	60.32	152.02	6.13	0.57	7
0	62	1	29	1	0	1	0	0.57	5.24	3.61	1.22	1.69	78.77	5.99	3.49	144	1.84	0.53	97	74.46	428.93	1.27	12.41	14
0	67	2	24	1	0	0	0	0.5	3.73	2.45	0.98	2	81.42	5.69	2.62	128	2.57	0.33	72	53.25	192.38	13.96	0.52	30
0	60	1	25	1	0	0	0	0.68	4.5	3.28	0.83	1.67	99.12	4.8	3.43	110	0.96	0.32	71	83.92	165.99	5.3	0.3	10
0	64	1	21	0	0	0	0	0.68	3.28	2.07	0.82	1.89	77.88	5.87	3.56	214	1.81	0.34	97	45.59	212.63	13.96	0.26	8
0	56	1	26	1	0	1	0	0.62	2.83	1.53	1.09	0.96	85.85	7	4.47	168	1.62	0.66	88	73.5	560.31	40.05	0.32	10
0	68	1	26	1	0	0	0	0.66	5.27	3.9	0.96	2.4	77	4.81	2.88	152	1.38	0.42	98	40.39	346.01	23.41	0.29	12
0	53	1	27	0	0	0	0	0.6	3.8	2.34	1.08	1.34	78.77	4.96	3.34	143	1.26	0.27	99	28.74	110.69	51.37	0.35	14.5
0	60	1	34	1	0	1	0	0.66	3.01	1.74	1.01	0.82	93.81	6.75	4.16	168	2.1	0.36	78	74.72	202.46	16.72	0.27	13
0	61	1	27	0	0	0	0	0.57	5.7	3.11	1.08	2.77	89.39	4.32	1.69	71	1.59	0.33	80	55.62	584.31	104.64	0.29	27
0	71	1	26	0	0	1	0	0.68	3.22	1.71	0.93	1.13	82.31	7.25	4.57	206	2.05	0.43	89	640.24	5281.32	86.6	0.73	16
0	70	2	26	0	0	0	0	0.68	4.53	2.79	1.13	1.45	71.69	5.22	3.1	162	1.73	0.27	84	45.32	216.04	12.17	1.63	12
0	72	2	24	0	0	0	0	0.71	3.38	1.78	1.02	1.33	69.92	6.08	3.73	185	2.05	0.23	86	42.53	320.64	14.87	0.26	5
0	55	1	27	0	0	0	0	0.71	3	1.9	0.9	0.69	69.03	4.79	2.63	181	1.63	0.38	111	28.65	116.72	23.41	0.27	5
0	60	1	24	0	0	0	0	0.62	3.8	1.52	1.08	3.85	63.72	8.74	4.77	186	3.16	0.49	126	27.93	193.5	32.54	0.32	4
0	44	1	21	1	0	1	0	0.58	4.98	3.15	1.29	0.99	76.11	5.47	3.79	190	1.11	0.31	107	50.95	500.98	11.28	0.38	7
0	41	1	28	0	0	0	0	0.74	5.19	2.05	1.25	6.19	77	7.72	5.2	189	1.44	0.54	107	55.07	311.03	16.72	3.67	12
0	58	1	28	0	0	0	0	0.75	2.81	1.68	0.9	0.7	83.19	6.43	3.82	135	2.03	0.24	91	32.36	137.25	305.5	0.35	7
0	67	1	19	1	0	1	0	0.61	2.8	1.19	1.27	0.94	75.23	7.05	4.98	176	1.43	0.52	101	50.12	618.83	13.96	1.33	16
0	72	2	27	1	0	0	0	0.77	4.4	2.24	1.05	3.57	71	6.64	3.37	206	2.67	0.39	84	60.5	169.25	21.46	0.61	10
0	65	1	28	1	0	0	0	0.73	3.76	1.94	1.1	1.95	74.34	5.03	3.22	207	1.38	0.31	103	43.27	313.43	30.46	0.29	23
0	54	1	22	1	0	1	0	0.63	4.97	3.17	0.87	2.05	74.1	4.89	3.09	146	1.3	0.26	100	35.49	249.46	27.39	0.27	20
0	63	1	21	0	0	0	0	0.46	4	2.04	1.58	1.16	72.2	9.76	7.25	70	1.31	0.8	108	31.82	272.93	13.06	0.38	11
0	55	1	25	0	0	1	0	0.67	4.02	2.38	1.05	2.17	71.69	5.77	3.32	190	1.74	0.53	111	37.06	267.03	19.54	0.87	18
0	51	1	29	1	0	0	0	0.62	3.05	1.68	0.83	2.05	90.27	5.32	3.19	118	1.84	0.21	84	26.77	419.15	68.35	0.26	14
0	44	1	26	0	0	1	0	0.7	3.67	2.5	0.72	1.03	82.31	10.83	5.59	197	3.64	1.16	97	35.76	444.83	20.49	0.39	10
0	62	1	22	1	0	0	0	0.59	3.15	1.9	0.89	1.16	61.07	5.35	3.28	215	1.76	0.1	132	59.51	327.87	227.72	0.37	15
0	71	1	22	1	1	0	0	0.7	2.99	1.61	1.33	1.83	83.19	16.69	14.24	109	2.02	0.4	88	88.01	1796.63	22.43	8.08	36.5
0	68	2	26	1	0	0	0	0.74	4.66	2.98	1.26	2.9	48.68	7.95	4.93	355	2.5	0.43	136	18.17	171.42	30.46	0.29	9
0	52	1	27	1	0	0	0	0.66	2.58	1.55	0.69	1.77	82.31	7.62	4.36	208	2.36	0.56	94	38.35	317.03	38.96	0.39	14
0	57	1	23	1	1	0	0	0.74	1.88	0.76	0.69	1.58	68.15	5.16	2.31	141	2.19	0.35	117	14.43	514.36	13.06	1.33	17
0	71	1	24	1	0	0	0	0.69	3.64	2.47	0.99	0.87	95.58	7.25	5	244	1.62	0.42	74	51.41	236.69	33.59	0.79	23
0	76	2	25	0	0	0	0	0.57	3.1	1.54	1.14	1.01	75.23	5.39	3.45	146	1.46	0.36	78	20.05	236.69	11.28	0.77	18
0	67	1	25	1	0	0	0	0.73	4.26	2.91	1	1.27	70.12	9.13	5.97	191	2.29	0.57	110	33.92	319.44	23.41	0.24	9
0	70	1	30	1	1	0	0	0.63	2.56	1.31	0.89	1.01	69.92	5.37	3.89	174	0.83	0.41	109	40.02	394.7	11.28	0.25	18
0	69	1	28	1	0	1	0	0.7	4.43	3.16	0.97	2.38	76.11	5.46	3.54	202	1.54	0.29	99	62.21	655.33	214.94	0.3	9
0	60	2	21	0	0	0	0	0.64	3.71	1.73	1.23	1.77	68.15	5.22	3.2	162	1.71	0.2	92	33.1	299.06	19.54	0.98	9
0	51	1	25	1	1	1	0	0.59	3	1.72	0.84	2.24	81.42	9.37	6.09	180	2.65	0.39	96	33.74	400.81	26.39	0.56	12
0	73	1	23	0	0	0	0	0.69	3.34	1.85	0.91	2.15	66.38	3.32	2.07	150	0.86	0.27	116	51.48	683.27	747.7	0.47	2
0	70	1	24	1	1	1	0	0.73	3.62	2.17	1.15	1.09	48.68	8.21	5.13	220	2.33	0.54	171	37.35	250.63	73.44	0.46	12
0	66	1	22	0	0	0	0	0.65	4.28	2.86	1	1.23	82.31	5.79	1.94	122	3.08	0.41	90	49.55	370.31	28.41	0.47	7
0	44	1	21	0	0	1	0	0.7	3.64	2.83	0.8	1.27	62.84	6.54	3.51	236	2.48	0.28	136	47.54	181.29	36.79	1.42	16
0	67	1	26	1	0	0	0	0.62	3.35	2.32	0.67	1.39	61.95	4.61	2.31	141	1.87	0.35	128	58.25	301.45	70.88	1.77	20
0	60	1	26	1	0	1	0	0.71	3.44	2.51	0.73	1.01	77.88	7.25	5.16	197	1.48	0.42	98	77.33	671.66	368.93	0.69	5
0	53	1	28	1	0	0	0	0.8	2.41	1.31	0.71	1.57	77.88	5.49	2.92	136	2.15	0.26	101	47.03	291.9	52.54	1.63	13
0	74	1	21	1	1	0	0	0.64	3.95	2.37	1.25	1.15	78.77	5.65	3.61	164	1.63	0.15	94	36.98	698.29	74.73	1.33	18
0	50	1	25	0	0	1	0	0.7	4.41	2.68	1.38	0.59	68.15	6.82	4.99	241	1.55	0.23	120	30.07	414.25	5.3	0.62	2
0	65	1	23	1	1	1	0	0.52	4.26	1.17	0.97	7.05	68.15	7.58	4.75	127	2.2	0.53	115	186.52	9482.81	2262.56	0.41	12
0	74	1	21	0	0	0	0	0.6	3.21	1.8	0.91	1.71	76.11	7.33	4.98	217	1.78	0.34	98	163.6	6119.55	1773.05	0.61	14
0	64	1	26	0	0	0	0	0.54	2.79	2.03	1.1	0.77	69.03	8.32	5.27	178	2.49	0.43	113	419.33	4113.35	4586.73	0.47	0
0	65	1	26	1	0	1	0	0.57	3.94	2.2	1.78	0.71	69.03	5.68	2.72	205	2.43	0.32	113	26.41	443.61	32.54	0.98	17
0	66	1	28	0	1	1	0	0.67	4.24	2.24	1.17	2.35	72.2	8.63	5.7	199	2.42	0.3	107	35.89	364.22	52.54	0.25	23
0	74	2	20	1	0	0	0	0.69	4.23	2.63	1.4	1.29	70.8	5.74	3.14	182	2.07	0.49	84	34.99	185.71	47.9	1.04	5
0	73	1	24	1	0	0	0	0.57	3.94	2.63	0.93	1	72.57	5.42	2.71	185	1.86	0.61	104	43.08	213.77	30.46	0.28	7
0	55	1	24	1	1	0	0	0.58	4.35	2.87	0.77	1.72	70.8	5.08	2.5	74	1.9	0.6	112	46.1	94.96	50.21	0.71	8
0	59	2	25	1	0	0	0	0.64	3.72	1.89	1.53	1.38	52.22	5.61	3.72	182	1.46	0.31	128	17.8	123.83	29.43	0.81	0
0	46	1	23	0	0	0	0	0.58	3.4	1.95	0.99	1.86	56.64	5.92	3.31	215	2.06	0.39	153	130.72	1343.76	1993.31	0.26	5
0	66	1	26	1	1	1	0	0.48	3.85	2.24	1.04	0.63	71.69	3.92	2.1	83	1.4	0.3	107	25.23	94.96	10.4	3.79	32.5
0	63	2	23	0	0	0	0	0.6	3.04	1.42	1.13	1.63	44.25	6.42	3.68	248	2.25	0.32	155	41.51	406.92	73.44	0.3	0
0	51	1	23	0	0	0	0	0.56	2.43	1.4	0.8	0.7	84.96	6.9	4.5	106	1.5	0.6	91	190.63	978.41	8321.73	0.27	2
0	60	1	21	1	0	1	0	0.37	3.9	2.12	1.06	1	56.64	5.75	4.09	120	1.19	0.28	140	21	107.71	47.9	0.65	0
0	63	1	24	0	0	0	0	0.5	3.73	2.19	1.01	1.32	97.35	4.17	2.53	179	1.18	0.29	71	31.84	220.61	431.86	0.25	9
0	65	1	20	0	0	0	0	0.46	3.13	1.68	0.93	0.86	72.57	7.98	5.47	155	1.84	0.57	106	45.28	289.52	83.92	0.37	7
0	46	1	23	1	0	1	0	0.5	2.54	1.2	1.06	0.7	62.84	7.1	5.15	204	1.52	0.37	135	62.31	143.54	37.87	1.33	7
0	61	2	22	1	0	0	0	0.5	4.04	2.32	1.55	0.71	78.77	4.6	2.12	155	2.11	0.29	74	88.15	726.94	4305.05	10.79	0
0	69	1	27	1	1	1	0	0.54	4.16	2.68	1.09	0.9	51.33	6.48	3.47	124	2.49	0.34	161	43.28	160.59	54.9	0.28	26.5
0	61	2	26	1	0	0	0	0.54	4.01	2.74	0.78	1.3	68.15	5.07	2.68	157	2	0.31	89	37.91	111.69	36.79	1.33	12
0	45	1	23	0	0	0	0	0.54	3.8	2.38	1.09	1.27	81.42	5.05	3.02	205	1.57	0.26	98	93.45	307.43	52.54	1.33	12
0	63	1	27	1	0	0	0	0.55	2.35	1.04	1.05	1	79.65	3.67	2.67	136	0.7	0.24	95	38.93	108.7	89.31	0.38	0
0	60	1	25	0	0	0	0	0.67	5.46	2.68	1.13	4.13	71.69	7.07	4.38	165	1.97	0.54	106	42.88	347.22	27.39	0.87	14
0	61	1	25	1	0	1	0	0.58	4.1	2.44	1.13	1.18	84.08	5.41	3.16	219	1.46	0.48	89	228.45	20749.3	611.92	1.63	16
0	71	2	23	1	1	0	0	0.74	3.78	1.69	1.44	1.06	56.64	4.48	3.31	143	0.79	0.27	112	33.49	204.72	28.41	0.39	12
2	74	1	25	0	0	0	0	0.57	6.51	4.08	1.34	1.5	73	5.86	2.89	192	2.32	8.4	103	26.44	139.33	44.5	0.6
2	73	1	22	1	0	0	0	0.58	4.06	2.64	1.23	1.29	74	6.74	5.11	199	1.19	0.41	101	94.01	1340.13	104.64	2.84
2	60	1	27	1	0	0	0	0.71	3.25	1.94	0.9	1.09	84	5.55	3.28	207	1.81	0.38	87	47.91	199.85	57.29	0.4
2	65	2	23	1	0	0	0	0.68	4.53	3.05	1	1.55	67	5.32	3.58	182	1.3	0.26	93	67.85	226.72	23.41	0.61
2	69	1	28	1	0	0	0	0.61	3.37	1.33	1.62	1.6	76	5.68	4.17	199	1.13	0.32	79	49.97	275.14	79.94	3.17
2	59	2	26	1	0	0	0	0.57	3.42	1.7	1.28	0.68	75	4.1	1.98	104	1.55	0.26	79	38.2	198.63	56.09	0.35
2	63	1	26	1	0	0	0	0.55	2.59	1.38	0.93	0.46	68	7.85	4.37	219	2.81	0.46	92	72.01	1197.82	98.98	0.43
2	66	1	24	1	0	1	0	0.57	4.1	2.23	1	2.29	75	7.51	5.38	195	1.56	0.45	102	59.06	441.34	31.5	3.86
2	63	1	27	1	0	0	0	0.63	3.45	1.97	0.86	1.22	93	4.98	3.51	180	1.31	0	78	55.41	362.33	43.38	0.63
2	61	2	18	1	0	0	0	0.62	5.14	2.7	1.37	1.36	65	4.69	2.88	164	1.4	0.33	123	34.05	141.82	59.7	1.1
2	58	1	22	1	0	0	0	0.37	4.4	2.62	0.8	1.43	67	4.05	1.73	239	2.01	0.2	93	75.02	157.97	27.39	0.57
2	62	1	25	1	0	0	0	0.7	4.06	2.14	1.12	1.52	68	6	3.72	187	1.89	0.27	92	48.55	306.35	60.92	1.02
2	66	1	30	1	1	0	0	0.58	3.86	2.22	0.95	0.89	61	5.15	3.52	121	1.3	0.21	104	36.58	226.72	51.37	3.94
2	61	1	29	1	1	1	0	0.72	2.78	1.42	0.77	1.7	54	4.85	3.42	125	0.97	0.39	120	33.12	519.74	31.5	0.69
2	53	1	35	1	0	0	0	0.65	5.05	3.23	0.8	1.51	58	4.68	2.36	195	1.77	0.35	140	22.3	153.01	21.46	2.27
2	60	1	32	1	0	0	0	0.75	5.42	3.25	0.98	2.11	57	5.12	2.47	213	2.12	0.39	118	45.32	249.79	32.54	1.69
2	53	1	27	1	0	0	0	0.63	3.72	2.13	0.51	5.55	54	5.42	2.32	145	2.68	0.33	122	40.09	138.09	16.72	0.37
2	80	1	26	1	1	0	0	0.63	3	1.8	0.78	0.96	77	3.91	1.94	92	1.33	0.44	102	43.51	135.59	86.6	0.51
2	67	2	26	1	0	0	0	0.69	2.87	1.46	1.01	0.81	71	4.28	2.37	167	1.46	0.35	105	39.75	266.71	67.1	0.39
2	68	1	23	1	0	0	0	0.63	4.01	2.07	1.13	2.22	60	4.63	2.29	155	1.94	0.34	105	38.74	410.77	31.5	0.6
2	55	1	23	1	0	1	0	0.6	3.69	2.35	0.64	1.6	63	6.09	4.57	128	1	0.47	99	88.41	658.48	41.15	1.18
2	51	2	27	1	0	0	0	0.72	3.87	2.03	1.47	1.78	96	5.64	3.51	222	1.7	0.28	78	31.8	171.57	24.39	2.41
2	64	2	21	1	0	0	0	0.69	4.32	2.94	0.58	1.44	58	4.74	2.78	188	1.51	0.25	114	55.41	196.18	94.8	4.89
2	65	1	25	1	0	1	0	0.47	3.19	2.06	0.86	3.83	73	7.74	5.29	157	1.6	0.8	106	52.48	515.07	35.72	1.84
2	73	2	22	1	0	0	0	0.69	4.53	2.83	1.03	1.85	77	6.75	3.73	170	2.57	0.34	100	32.53	241.3	28.41	0.78
2	75	1	24	1	0	1	0	0.53	3.62	2.09	1	1.21	52	4.75	2.86	102	1.42	0.4	154	38.8	331.43	111.86	1.19
2	73	2	25	1	0	0	0	0.65	5.21	3.31	1.26	1.37	68	4.17	1.8	244	1.97	0.28	112	19.41	183.89	41.15	1.48
2	47	1	27	1	0	1	0	0.69	3.18	1.97	0.87	2.21	81	7.07	4.6	158	1.86	0.34	71	17.93	317.11	49.05	2.02
2	35	1	16	0	0	0	0	0.73	2.9	1.56	0.92	0.95	67	9.85	6.77	169	2.19	0.73	123	22.5	221.85	50.21	6.22
2	66	2	25	0	0	0	0	0.43	5.36	3.26	0.87	2.52	59	6.5	3.81	186	2.23	0.39	152	21.98	254.63	82.59	0.45
2	56	1	24	0	0	0	0	0.75	3.27	1.73	0.9	1.11	66	2.6	1.25	162	1.24	0.09	93	10.62	135.59	38.96	4.12
2	59	2	24	0	0	0	0	0.64	4.61	2.71	1	2.12	70	8.09	3.54	202	4.02	0.42	90	16.07	333.81	62.14	0.46
2	69	1	17	0	0	0	0	0.59	2.9	1.23	1.32	0.66	64	3.93	2.52	153	1.04	0.25	100	11.64	166.63	9.53	0.44
2	45	1	23	0	0	0	0	0.65	5.55	3.25	0.96	2.31	60	5.2	3.11	184	1.77	0.24	132	15.81	181.43	43.38	0.4
2	60	1	25	1	0	1	0	0.56	3.89	2.23	0.86	1.04	70	5.59	2.93	172	2.24	0.25	118	17.67	159.2	43.38	0.77
2	63	1	26	0	0	0	0	0.69	6.85	4.11	1.39	1.41	62	4.66	2.58	269	1.79	0.24	132	14.66	128.1	15.79	0.51
2	49	1	26	0	0	0	0	0.68	2.65	1.31	1.07	0.86	66	6.8	5.34	133	0.84	0.5	95	27.61	287.17	4.47	0.67
2	41	2	25	0	0	0	0	0.59	3.78	2.22	0.9	2.81	64	4.51	2.54	176	1.49	0.32	146	22.88	297.97	23.41	0.38
2	52	1	20	0	0	0	0	0.56	3.6	2.08	1.05	1.03	85	3.84	2	121	1.51	0.24	92	14.98	155.49	35.72	0.43
2	49	1	25	0	0	0	0	0.46	5.42	3	1.56	2.21	72	4.34	2.3	162	1.58	0.16	117	12.35	99.24	23.41	0.7
2	64	1	22	0	0	0	0	0.62	2.6	1.31	0.96	1.19	61	6.59	4.95	171	1.11	0.46	136	18.83	487.03	40.05	0.73
2	52	1	28	0	0	0	0	0.73	4.2	2.29	1.08	1.73	57	6.87	3.64	180	2.69	0.25	119	10.94	241.3	17.65	0.9
2	69	2	25	0	0	0	0	0.55	3.28	1.82	1.05	3.62	74	8.34	5.18	232	2.56	0.46	107	14.34	308.75	28.41	2.76
2	64	1	29	0	0	0	0	0.6	4.7	2.69	1.03	1.59	65	4.49	2.56	90	1.52	0.19	123	12.09	205.98	24.39	1.86
2	66	2	28	1	0	0	0	0.7	4.39	2.79	1.07	1.52	72	9.01	6.14	243	2.31	0.43	88	18.76	224.29	58.49	1.32
2	61	1	26	0	0	0	0	0.61	5.84	4.1	1.16	1.94	61	6.4	3.49	174	2.47	0.41	102	14.21	244.94	45.63	1.01
2	70	1	29	1	0	0	0	0.63	3.97	2.46	0.93	2.42	70	7.71	5.03	167	1.57	0.83	111	16.77	255.84	10.4	1.62
2	57	2	23	0	0	0	0	0.56	4.08	2.54	1.11	1.43	75	3.64	2.08	224	1.14	0.32	80	10.23	96.71	35.72	0.93
2	63	1	25	1	1	0	0	0.67	2.12	1.18	0.83	0.99	70	5.19	2.84	177	1.89	0.41	112	14.46	246.15	38.96	3.55
2	61	2	24	0	0	0	0	0.64	4.39	2.88	1.14	1.15	101	2.62	1.55	103	0.49	0.55	73	11	91.66	10.4	0.49
2	65	1	19	0	0	0	0	0.65	4.87	3.07	1.03	1.44	71	4.35	2.34	159	1.39	0.39	112	11.06	255.84	24.39	0.82
2	54	2	25	1	0	0	0	0.62	4.35	2.33	1.45	0.95	73	5.47	3.41	291	1.71	0.27	106	13.05	198.63	26.39	0.49
2	59	1	25	0	0	1	0	0.59	3.41	1.85	1.17	0.69	72	4.23	2.52	191	1.36	0.25	109	16.45	169.1	34.65	0.45
2	77	2	27	1	0	0	0	0.59	4.88	2.9	1.5	1.16	77	3.88	2.12	172	1.49	0.26	98	20.24	314.72	43.38	0.62
2	65	1	28	0	1	1	0	0.59	3.66	2.17	1.27	0.9	74	5.78	3.8	178	1.46	0.2	81	14.91	157.97	12.17	1.41
2	62	1	21	0	0	0	0	0.6	4.03	2.61	0.91	1.35	70	6.09	2.61	159	3.06	0.29	115	18.19	141.82	10.4	1.48
2	62	1	22	1	0	1	0	0.66	3.15	1.73	1.21	0.97	81	5.38	3.18	185	1.48	0.28	93	13.18	180.2	31.5	2.96
2	52	2	22	1	0	0	0	0.55	4.5	2.92	1.42	0.38	72	4.57	3.31	139	1.05	0.19	82	21.34	728.65	7.81	0.4
2	52	1	23	0	0	0	0	0.65	3.43	1.84	0.83	4.69	71	3.78	1.65	202	1.74	0.31	109	5.72	125.6	23.41	1.04
2	60	1	28	0	0	0	0	0.66	3.32	1.98	0.98	1.65	72	5.14	3.32	117	1.38	0.37	86	13.57	396.62	8.67	0.5
2	43	1	24	0	0	1	0	0.72	4.16	2.82	0.75	1.37	66	6.06	2.83	305	1.97	1.13	119	33.32	332.62	24.39	0.49
2	59	1	28	0	0	0	0	0.63	2.73	1.67	0.72	0.91	73	7.09	5.11	193	1.56	0.35	110	12.86	349.27	13.96	0.83
2	45	1	27	0	0	0	0	0.62	4.94	3.1	1.62	1	71	5.45	3.3	175	1.67	0.28	88	9.65	465.96	15.79	0.61
2	33	1	21	0	0	1	0	0.66	3.48	1.99	1.09	1.15	68	5.73	2.92	143	2.13	0.34	120	28.2	201.08	44.5	0.78
2	72	1	21	0	1	0	0	0.59	4.84	2.76	1.44	1.62	60	5.95	3.97	262	1.5	0.35	139	16.97	2924.99	17.65	0.43
2	23	1	21	0	0	0	0	0.6	4.77	2.89	1.43	0.79	74	5.79	3.16	288	1.87	0.38	82	7.46	246.15	13.96	0.43
2	51	1	23	0	0	1	0	0.65	4.04	2.31	1.46	1.82	70	6.8	3.59	248	2.34	0.42	112	11.32	314.72	29.43	0.41
2	52	1	24	0	0	1	0	0.64	4.63	2.77	1.27	1.13	68	3.99	2.05	179	1.3	0.55	120	9.07	709.9	411.25	0.4
2	27	1	27	0	0	1	0	0.7	3.67	2.25	1.19	1.22	84	4.18	2.36	68	1.24	0.47	86	11.96	302.76	19.54	1.33
2	51	1	21	0	0	0	0	0.47	5.26	3.16	1.31	2.48	68	6.51	3.76	132	2.21	0.38	123	11.77	236.45	13.96	0.42
2	63	1	23	0	0	0	0	0.6	2.69	1.46	0.96	0.84	76	4.34	2.67	230	1.28	0.28	102	15.11	320.7	35.72	0.7
2	69	1	26	0	0	0	0	0.71	3.6	2.28	0.85	1.86	60	5.19	3.46	49	1.27	1.37	115	4.04	434.29	9.53	0.8
2	68	1	20	0	0	0	0	0.56	4.04	2.37	1.26	1.21	77	5.83	4.31	180	1.24	0.21	111	13.05	314.72	6.13	1.07
2	44	2	20	0	0	0	0	0.64	4.91	3.18	0.96	1.52	59	4.77	3.51	194	0.91	0.31	105	18.63	329.05	2.05	0.7
2	42	2	33	0	0	0	0	0.69	3.74	1.65	1.64	1.64	68	9.15	6.89	218	1.47	0.63	109	14.27	255.84	17.65	0.46
2	25	2	25	0	0	0	0	0.57	3.69	2.16	1.01	0.73	80	4.27	2.05	199	1.7	0.4	99	12.86	175.27	14.87	1.31
2	36	1	22	0	0	1	0	0.58	3.69	2.13	1.12	1.07	74	5.94	4.13	276	1.41	0.32	107	15.49	269.12	15.79	0.71
2	64	2	24	1	0	0	0	0.62	3.76	2.18	1.04	1.13	63	4.07	1.58	239	2.11	0.35	148	12.09	224.29	23.41	0.36
2	74	1	25	0	0	1	0	0.72	4.47	2.41	1.31	1.57	60	5.76	2.98	174	2.21	0.43	110	13.76	267.91	36.79	2.81
2	54	2	26	0	0	0	0	0.7	6.37	3.6	1.42	3.65	65	5.98	2.8	200	3.1	0	123	10.1	176.5	27.39	0.46
2	38	1	24	0	0	0	0	0.6	3.06	1.6	0.9	1.28	86	4.35	3.03	129	1.08	0.19	85	8.24	161.68	21.46	0.43
2	66	1	23	1	0	1	0	0.65	2.82	1.27	1.28	0.72	72	4.49	2.5	158	1.5	0.4	110	9.01	205.98	16.72	0.53
2	53	1	30	1	0	1	0	0.63	4.56	3.01	1	1.95	61	8.45	5.31	304	2.48	0.61	103	10.04	406.06	34.65	0.5
2	46	2	24	0	0	0	0	0.53	5.25	3.41	1.37	1.44	67	7.36	4.92	191	2.24	0.01	125	9.72	175.27	24.39	0.4
2	58	1	28	1	0	0	0	0.56	4.11	2.41	0.93	2.16	68	4.26	2.4	141	1.7	0.1	124	13.7	516.23	23.41	0.46
2	64	2	27	0	0	0	0	0.57	3.48	2.1	1.09	1.49	75	6.25	4.78	190	0.95	0.39	95	7.85	281.16	10.4	0.38
2	54	1	24	1	0	0	0	0.62	2.6	1.49	0.89	1.02	74	5.06	2.23	215	2.36	0.41	114	10.49	120.6	28.41	1.72
2	72	1	27	0	0	0	0	0.58	4.36	2.82	0.99	1.07	78	6.97	3.9	203	2.3	0.6	102	18.89	333.81	28.41	0.45
2	46	1	23	0	0	0	0	0.66	3.78	2.31	1.14	0.83	66	4.47	2.2	134	1.7	0.3	94	19.66	423.71	17.65	0.82
2	67	2	25	1	1	0	0	0.59	3.04	1.79	1.1	1.14	66	6.76	3.46	195	2.68	0.43	116	8.62	193.72	36.79	0.4
2	61	1	22	0	0	0	0	0.64	3.27	2.05	0.96	2.09	70	4.81	2.39	157	1.9	0.42	115	14.79	234.02	23.41	0.42
2	65	1	24	1	0	0	0	0.59	3.39	2.14	0.98	0.92	78	5.02	3.2	165	1.4	0.3	107	7.27	160.44	1.05	1.71
2	48	1	29	0	0	1	0	0.62	4.44	3.09	0.88	1.36	81	11.96	9.11	155	1.62	1.13	92	31.54	2101.66	25.39	0.9
2	62	2	27	0	0	0	0	0.58	7.23	4.14	1.29	6.88	72	7.99	5.43	244	2.46	0.01	112	17.29	340.95	51.37	0.69
2	54	1	24	1	0	0	0	0.75	5.34	3.76	1.19	1.12	60	5.8	2.98	175	2.21	0.57	112	9.14	241.3	20.49	1.11
2	67	1	23	1	0	0	0	0.67	2.44	1.32	0.77	1.14	75	11.88	5.7	268	5.2	0.5	103	6.82	305.16	31.5	4.93
2	55	2	24	0	0	0	0	0.67	4.55	2.88	1.09	1.3	52	3.93	2	166	1.5	0.3	126	9.59	209.64	35.72	0.58
2	59	1	25	1	0	0	0	0.64	3.29	1.59	1.28	1.29	69	9.04	6.6	128	1.77	0.58	116	9.78	333.81	23.41	0.41
2	65	1	22	1	1	0	0	0.7	4.23	1.92	1.68	1.18	71	4.58	2.89	120	1.63	0	107	7.72	258.25	23.41	0.72
2	60	1	31	1	1	0	0	0.73	3.66	2.12	0.68	1.96	84	6.43	4.1	242	1.9	0.2	94	17.61	524.4	56.09	3.51
2	68	1	24	1	0	0	0	0.59	3.26	2.07	0.96	1.02	69	5.54	3.85	194	1.29	0.24	112	9.65	240.09	36.79	1.83
2	56	1	21	0	1	0	0	0.61	5.08	3.28	1.32	1.05	70	6.25	3.66	204	2.41	0.01	89	21.85	107.21	14.87	5.68
2	61	1	26	1	0	0	0	0.64	4.43	2.76	1.04	0.89	82	6.48	3.79	152	2.16	0.45	91	44.14	103.15	16.72	3.47
2	61	2	26	1	0	0	0	0.74	2.51	1.27	0.94	1.25	72	6.13	2.91	184	2.59	0.52	111	27.42	185.05	20.49	3.34
2	50	1	30	1	1	1	0	0.57	3.44	1.77	1.13	1.34	75	7.02	4.5	345	1.9	0.4	107	30.42	219.4	17.65	2.52
2	67	2	22	1	0	0	0	0.65	3.92	2.31	1.33	0.89	55	5.46	3.3	197	1.6	0.4	119	16.9	547.23	30.46	1.82
2	53	1	27	1	0	0	0	0.73	5.52	3.79	1.37	1.08	84	5.13	2.9	160	1.9	0.2	91	22.62	373.32	54.9	2.24
2	49	1	24	0	0	1	0	0.6	3.6	2.21	1.08	1.16	62	6.86	3.44	212	2.67	0.49	101	16.32	238.84	28.41	3.21
2	61	2	25	1	0	0	0	0.76	5.21	3.24	1.39	0.86	51	6.64	4.83	181	1.44	0.29	132	14.34	214.59	19.54	6.73
2	62	1	25	1	0	0	0	0.67	4.71	2.81	1.13	2.36	84	5.35	3.21	243	1.69	0.39	90	28.07	315.33	22.43	1.6
2	46	2	19	0	0	0	0	0.6	5.09	2.76	1.77	0.84	72	6.27	4.45	321	1.25	0.49	108	28.72	199.11	35.72	1.98
2	63	2	21	0	0	0	0	0.67	5.23	3.35	1.27	1.68	81	6.84	4.63	118	2.04	0.01	93	27.29	252.38	54.9	1.46
2	60	1	23	0	0	0	0	0.64	5.43	3.33	1.66	2.12	70	4.71	3.02	158	1.64	0.01	110	16.77	170.07	52.54	1.7
2	52	1	24	0	0	0	0	0.61	2.45	1.11	1.04	0.4	78	4.29	2.2	120	1.7	0.3	100	20.69	146.51	31.5	0.42
2	48	1	24	1	0	1	0	0.39	5.11	3.23	1.2	2.47	69	5.27	3.08	227	1.46	0.46	114	85.43	157.36	26.39	1.53
2	75	1	25	0	0	0	0	0.4	3.92	2.57	1.07	0.74	63	5.25	3.06	97	1.46	0.41	101	89.84	222.89	28.41	1.6
2	52	2	22	1	0	0	0	0.55	4.5	2.92	1.42	0.38	58	4.57	3.31	139	1.05	0.19	110	66.79	327.87	33.59	2.01
2	50	1	26	1	0	1	0	0.45	4.49	2.93	0.81	2.96	69	7.89	5.34	212	1.63	0.63	118	134.65	271.75	56.09	0.62
2	64	1	23	0	0	0	0	0.57	2.77	1.42	1.07	1.49	59	5.7	3.65	132	1.52	0.45	107	58.02	142.49	62.14	4.89
2	49	1	24	0	0	0	0	0.6	3.72	1.85	0.69	6.67	81	6.28	4.05	239	1.83	0.25	95	79.44	549.47	34.65	1.72
2	54	1	23	0	0	1	0	0.4	3.93	2.21	1.35	0.61	74	7.31	5.67	206	0.89	0.62	108	191.73	446.05	46.76	0.91
2	76	1	24	0	0	0	0	0.56	5.69	3.59	1.75	1.62	58	6.36	4.4	196	1.51	0.39	111	28.66	120.77	36.79	0.37
2	15	1	20	0	0	0	0	0.6	3.64	2.03	1.27	0.81	60	4.48	1.9	263	1.97	0.26	106	34.73	281.21	45.63	0.42
2	75	1	26	0	0	1	0	0.48	4.5	2.96	1.19	1.19	63	5.09	3.12	155	1.34	0.32	106	45.38	122.81	120.71	0.33
	groups: 0:SAP, 1:STEMI, 2:control
	sex: 1:men, 2:women
	E,F,G,H groups: 0:not have, 1:have

## Sheet: correlation's data set
NGAL(ng/ml)	MMP-9(ng/ml)	IL-1β(pg/ml)	hs-CRP(mg/ml)	SYNTAX score
461.11	4791.83	422.66	2.26	18
53.5	318.31	52.54	7.13	22
164.93	732.16	67.1	48.41	20
157.14	1434.6	1002.99	2.12	5
51.91	693.52	52.54	2.62	36.5
97.12	3106.47	996.76	3.16	9
39.95	576.87	47.9	0.91	19.5
290.02	3274.09	240.75	0.8	21.5
94.71	760.35	110.4	0.5	13
72.76	1066.79	21.46	0.37	9
111.9	1426.13	166.41	77.53	32.5
71.1	900.47	96.19	1	16
74.6	939.05	1735.28	1.53	20.5
168.55	2675.56	94.8	15.52	38.5
341.51	1878.93	82.59	1.28	33
91.96	1807.9	87.95	7.67	17
69.95	814.63	30.46	0.93	7
238.23	3184.01	1739.05	0.35	34
150.45	3378.1	537.72	0.95	32
81.09	2185.43	287.31	21.61	13
120.49	1125.94	238.87	70.85	31.5
146.54	1104.43	373.3	3.11	33
65.07	1487.53	2213.55	0.89	14
57.56	501.05	73.44	0.71	8
71.84	1630.54	33.59	0.44	15
67.37	802.8	86.6	4.15	6
34.32	350.02	49.05	2.1	14
55.92	1851.67	13.96	1.79	17.5
66.49	2158.46	30.46	4.31	15.5
30.36	763.69	24.39	2.44	9.5
38.13	291.17	28.41	2.6	9
13.89	87.32	67.1	1.57	13.5
22.62	123.83	69.62	1.63	8
17.67	170.07	94.8	1.52	7
21.85	585.53	97.58	3.09	17
37.99	1094.28	23.41	3.37	22
37.19	403.22	85.26	9.16	10
45.52	1253.67	29.43	4.41	19.5
28.4	199.11	34.65	1.85	14
34.52	640.89	30.46	1.94	8
25.66	714.58	41.15	2.11	13
30.49	301.32	24.39	1.98	18.5
35.25	751.8	31.5	1.96	33
34.78	634.65	28.41	43.61	18.5
50.32	3486.88	26.39	1.73	25
32.73	969.13	33.59	3.81	14
32.4	478.74	20.49	2.83	10
86.82	5116.6	25.39	7.15	23.5
34.32	768.43	25.39	1.82	18.5
31.41	316.61	41.15	1.49	18
41.18	1108.53	35.72	1.76	23.5
32.59	1250.92	57.29	33.71	11
49.18	1088.39	16.72	8.49	19.5
40.63	382.41	31.5	4.01	20
50.4	965.74	30.46	1.67	12
85.89	4135.11	23.41	1.96	32.5
47.13	1763.89	18.59	6.94	18.5
25.47	627.15	30.46	1.51	14
43.93	2293.73	31.5	6.77	17
17.29	77.78	46.76	2.04	12
43.1	603.26	64.61	11.69	24.5
40.43	1255.04	13.06	1.67	15
37.12	405.82	26.39	1.61	19.5
44.83	840.77	12.17	3.24	32
25.02	585.53	41.15	11.19	17.5
50.83	522.78	85.26	2.22	26
21.72	1118.11	22.43	1.82	7
21.27	618.37	36.79	4.38	7
24.5	455.33	8.67	1.79	4
39.48	368.14	8.67	2.44	10
70.28	1385	18.59	2.32	26
24.04	139.94	28.41	3.5	14
47.06	697.58	35.72	4.07	2
22.17	274.8	44.5	1.66	14.5
25.53	293.71	13.06	1.52	9
47.42	1944.36	24.39	1.6	25.5
41.38	2258.71	13.96	1.44	10
28.26	632.15	22.43	1.72	5
30.49	797.84	17.65	1.56	23.5
25.02	581.72	11.28	1.39	8
81.09	2000.03	41.15	1.8	33.5
59.82	2112.67	15.79	1.45	18
70.44	1240.01	51.37	1.66	32
20.76	770.79	32.54	1.9	7
21.14	405.82	40.05	2.01	6
9.27	161	31.5	1.31	3
9.97	256.1	21.46	2.04	7
15.04	383.71	35.72	1.5	6
16.52	252.38	26.39	1.73	12
33.92	1049.96	76.02	1.72	5
71.93	7443.07	36.79	1.61	32
83.33	9118.94	23.41	1.69	24
7.98	472.25	28.41	4.07	19
62.5	15727.4	14.87	3.86	18
85.53	3528.55	15.79	1.7	12
14.53	298.78	30.46	1.55	7
19.98	231.52	18.59	2.08	12
22.5	565.15	16.72	1.44	15
13.82	413.64	24.39	3.53	21.5
65.94	302.64	17.65	0.33	33.5
324.57	11591.8	16.72	0.64	34
166.69	3572.69	15.79	0.47	32.5
51.78	224.04	11.28	0.39	17.5
249.22	1199.76	12.17	32.07	32
55.98	792.24	19.54	1.05	18
49.02	910.03	10.4	0.28	18.5
86.84	1298.43	21.46	28.07	24.5
35.21	438.72	10.4	0.66	10
79.44	595.06	368.93	0.59	20
887.43	42552.3	424.95	11.93	34
68.59	709.79	21.46	0.44	21.5
130.21	1163.83	25.39	11.56	33.5
79.18	2049.62	36.79	5.09	18
29.73	141.44	7.81	0.69	9
148.53	18132.9	725.33	0.35	29
78.22	605.78	20.49	0.26	15
80.58	815.49	13.06	2.08	33.5
383.89	12238.2	13.96	0.44	36.5
600.45	22399	21.46	0.34	33
210.72	5379.36	12.17	0.29	35
57.71	933.59	20.49	0.89	33
326.23	16582.4	36.79	4.59	32
56.53	258.81	15.79	0.28	23
329.57	2906.9	35.72	0.56	32.5
74.35	1821.25	83.92	4.03	0
43.93	95.45	68.35	1.4	0
15.3	540.74	14.87	1.23	0
19.47	126.85	52.54	3.14	0
16.77	176.5	16.72	0.43	16
40.36	226.72	53.72	0.69	7
27.16	201.08	53.72	0.97	28
120.24	643.31	33.59	0.54	21
32.4	361.14	22.43	0.69	0
41.52	264.29	45.63	4.48	19.5
26.05	183.89	22.43	1.04	9
9.78	162.92	33.59	0.41	16.5
23.72	219.41	10.4	0.41	20
20.37	144.31	42.26	0.43	26.5
21.14	124.35	107.51	0.43	10
29.57	496.38	65.85	0.56	7
35.38	422.54	37.87	0.88	13
34.65	536.07	364.57	2.99	10
20.37	172.8	41.15	0.37	0
20.69	390.72	20.49	0.43	9
20.63	287.17	54.9	0.59	22.5
15.94	201.08	62.14	0.38	19
23.14	151.77	27.39	2.3	7
39.75	375.35	32.54	30.38	20
24.43	398.98	82.59	1.2	3
15.43	409.59	23.41	3.56	14.5
26.18	151.77	83.92	0.6	4
55.8	427.71	11.28	0.28	10
41.88	154.15	11.28	0.71	7
77.52	725.8	14.87	0.81	10
52.7	248.3	7.81	0.26	10
63.9	243.65	3.66	3.79	10
52.51	416.7	13.06	0.3	21.5
24.05	115.71	33.59	0.27	32.5
33.19	78.8	16.72	0.26	2
25.53	210.37	47.9	0.5	21.5
73.68	277.65	45.63	0.65	6
53.89	94.96	31.5	0.25	12
45.41	108.7	31.5	0.37	12
61.85	156.29	4.47	0.26	24.5
75.34	483.93	11.28	10.79	5
47.72	230.93	11.28	0.28	23
58.79	157.36	26.39	0.59	27.5
29.64	214.91	9.53	0.29	10
72.19	193.5	27.39	0.33	10
60.32	152.02	6.13	0.57	7
74.46	428.93	1.27	12.41	14
53.25	192.38	13.96	0.52	30
83.92	165.99	5.3	0.3	10
45.59	212.63	13.96	0.26	8
73.5	560.31	40.05	0.32	10
40.39	346.01	23.41	0.29	12
28.74	110.69	51.37	0.35	14.5
74.72	202.46	16.72	0.27	13
55.62	584.31	104.64	0.29	27
640.24	5281.32	86.6	0.73	16
45.32	216.04	12.17	1.63	12
42.53	320.64	14.87	0.26	5
28.65	116.72	23.41	0.27	5
27.93	193.5	32.54	0.32	4
50.95	500.98	11.28	0.38	7
55.07	311.03	16.72	3.67	12
32.36	137.25	305.5	0.35	7
50.12	618.83	13.96	1.33	16
60.5	169.25	21.46	0.61	10
43.27	313.43	30.46	0.29	23
35.49	249.46	27.39	0.27	20
31.82	272.93	13.06	0.38	11
37.06	267.03	19.54	0.87	18
26.77	419.15	68.35	0.26	14
35.76	444.83	20.49	0.39	10
59.51	327.87	227.72	0.37	15
88.01	1796.63	22.43	8.08	36.5
18.17	171.42	30.46	0.29	9
38.35	317.03	38.96	0.39	14
14.43	514.36	13.06	1.33	17
51.41	236.69	33.59	0.79	23
20.05	236.69	11.28	0.77	18
33.92	319.44	23.41	0.24	9
40.02	394.7	11.28	0.25	18
62.21	655.33	214.94	0.3	9
33.1	299.06	19.54	0.98	9
33.74	400.81	26.39	0.56	12
51.48	683.27	747.7	0.47	2
37.35	250.63	73.44	0.46	12
49.55	370.31	28.41	0.47	7
47.54	181.29	36.79	1.42	16
58.25	301.45	70.88	1.77	20
77.33	671.66	368.93	0.69	5
47.03	291.9	52.54	1.63	13
36.98	698.29	74.73	1.33	18
30.07	414.25	5.3	0.62	2
186.52	9482.81	2262.56	0.41	12
163.6	6119.55	1773.05	0.61	14
419.33	4113.35	4586.73	0.47	0
26.41	443.61	32.54	0.98	17
35.89	364.22	52.54	0.25	23
34.99	185.71	47.9	1.04	5
43.08	213.77	30.46	0.28	7
46.1	94.96	50.21	0.71	8
17.8	123.83	29.43	0.81	0
130.72	1343.76	1993.31	0.26	5
25.23	94.96	10.4	3.79	32.5
41.51	406.92	73.44	0.3	0
190.63	978.41	8321.73	0.27	2
21	107.71	47.9	0.65	0
31.84	220.61	431.86	0.25	9
45.28	289.52	83.92	0.37	7
62.31	143.54	37.87	1.33	7
88.15	726.94	4305.05	10.79	0
43.28	160.59	54.9	0.28	26.5
37.91	111.69	36.79	1.33	12
93.45	307.43	52.54	1.33	12
38.93	108.7	89.31	0.38	0
42.88	347.22	27.39	0.87	14
228.45	20749.3	611.92	1.63	16
33.49	204.72	28.41	0.39	12

## Sheet: ROC's data set
groups	NGAL(ng/ml)	MMP-9(ng/ml)	IL-1β(pg/ml)	hs-CRP(mg/ml)
1	51.91	693.52	52.54	2.62
1	111.9	1426.13	166.41	77.53
1	168.55	2675.56	94.8	15.52
1	341.51	1878.93	82.59	1.28
1	238.23	3184.01	1739.05	0.35
1	150.45	3378.1	537.72	0.95
1	146.54	1104.43	373.3	3.11
1	35.25	751.8	31.5	1.96
1	85.89	4135.11	23.41	1.96
1	44.83	840.77	12.17	3.24
1	81.09	2000.03	41.15	1.8
1	70.44	1240.01	51.37	1.66
1	71.93	7443.07	36.79	1.61
1	65.94	302.64	17.65	0.33
1	324.57	11591.8	16.72	0.64
1	166.69	3572.69	15.79	0.47
1	249.22	1199.76	12.17	32.07
1	887.43	42552.3	424.95	11.93
1	130.21	1163.83	25.39	11.56
1	80.58	815.49	13.06	2.08
1	383.89	12238.2	13.96	0.44
1	600.45	22399	21.46	0.34
1	210.72	5379.36	12.17	0.29
1	57.71	933.59	20.49	0.89
1	326.23	16582.4	36.79	4.59
1	329.57	2906.9	35.72	0.56
1	24.05	115.71	33.59	0.27
1	88.01	1796.63	22.43	8.08
1	25.23	94.96	10.4	3.79
0	461.11	4791.83	422.66	2.26
0	53.5	318.31	52.54	7.13
0	164.93	732.16	67.1	48.41
0	157.14	1434.6	1002.99	2.12
0	97.12	3106.47	996.76	3.16
0	39.95	576.87	47.9	0.91
0	290.02	3274.09	240.75	0.8
0	94.71	760.35	110.4	0.5
0	72.76	1066.79	21.46	0.37
0	71.1	900.47	96.19	1
0	74.6	939.05	1735.28	1.53
0	91.96	1807.9	87.95	7.67
0	69.95	814.63	30.46	0.93
0	81.09	2185.43	287.31	21.61
0	120.49	1125.94	238.87	70.85
0	65.07	1487.53	2213.55	0.89
0	57.56	501.05	73.44	0.71
0	71.84	1630.54	33.59	0.44
0	67.37	802.8	86.6	4.15
0	34.32	350.02	49.05	2.1
0	55.92	1851.67	13.96	1.79
0	66.49	2158.46	30.46	4.31
0	30.36	763.69	24.39	2.44
0	38.13	291.17	28.41	2.6
0	13.89	87.32	67.1	1.57
0	22.62	123.83	69.62	1.63
0	17.67	170.07	94.8	1.52
0	21.85	585.53	97.58	3.09
0	37.99	1094.28	23.41	3.37
0	37.19	403.22	85.26	9.16
0	45.52	1253.67	29.43	4.41
0	28.4	199.11	34.65	1.85
0	34.52	640.89	30.46	1.94
0	25.66	714.58	41.15	2.11
0	30.49	301.32	24.39	1.98
0	34.78	634.65	28.41	43.61
0	50.32	3486.88	26.39	1.73
0	32.73	969.13	33.59	3.81
0	32.4	478.74	20.49	2.83
0	86.82	5116.6	25.39	7.15
0	34.32	768.43	25.39	1.82
0	31.41	316.61	41.15	1.49
0	41.18	1108.53	35.72	1.76
0	32.59	1250.92	57.29	33.71
0	49.18	1088.39	16.72	8.49
0	40.63	382.41	31.5	4.01
0	50.4	965.74	30.46	1.67
0	47.13	1763.89	18.59	6.94
0	25.47	627.15	30.46	1.51
0	43.93	2293.73	31.5	6.77
0	17.29	77.78	46.76	2.04
0	43.1	603.26	64.61	11.69
0	40.43	1255.04	13.06	1.67
0	37.12	405.82	26.39	1.61
0	25.02	585.53	41.15	11.19
0	50.83	522.78	85.26	2.22
0	21.72	1118.11	22.43	1.82
0	21.27	618.37	36.79	4.38
0	24.5	455.33	8.67	1.79
0	39.48	368.14	8.67	2.44
0	70.28	1385	18.59	2.32
0	24.04	139.94	28.41	3.5
0	47.06	697.58	35.72	4.07
0	22.17	274.8	44.5	1.66
0	25.53	293.71	13.06	1.52
0	47.42	1944.36	24.39	1.6
0	41.38	2258.71	13.96	1.44
0	28.26	632.15	22.43	1.72
0	30.49	797.84	17.65	1.56
0	25.02	581.72	11.28	1.39
0	59.82	2112.67	15.79	1.45
0	20.76	770.79	32.54	1.9
0	21.14	405.82	40.05	2.01
0	9.27	161	31.5	1.31
0	9.97	256.1	21.46	2.04
0	15.04	383.71	35.72	1.5
0	16.52	252.38	26.39	1.73
0	33.92	1049.96	76.02	1.72
0	83.33	9118.94	23.41	1.69
0	7.98	472.25	28.41	4.07
0	62.5	15727.4	14.87	3.86
0	85.53	3528.55	15.79	1.7
0	14.53	298.78	30.46	1.55
0	19.98	231.52	18.59	2.08
0	22.5	565.15	16.72	1.44
0	13.82	413.64	24.39	3.53
0	51.78	224.04	11.28	0.39
0	55.98	792.24	19.54	1.05
0	49.02	910.03	10.4	0.28
0	86.84	1298.43	21.46	28.07
0	35.21	438.72	10.4	0.66
0	79.44	595.06	368.93	0.59
0	68.59	709.79	21.46	0.44
0	79.18	2049.62	36.79	5.09
0	29.73	141.44	7.81	0.69
0	148.53	18132.9	725.33	0.35
0	78.22	605.78	20.49	0.26
0	56.53	258.81	15.79	0.28
0	74.35	1821.25	83.92	4.03
0	43.93	95.45	68.35	1.4
0	15.3	540.74	14.87	1.23
0	19.47	126.85	52.54	3.14
0	16.77	176.5	16.72	0.43
0	40.36	226.72	53.72	0.69
0	27.16	201.08	53.72	0.97
0	120.24	643.31	33.59	0.54
0	32.4	361.14	22.43	0.69
0	41.52	264.29	45.63	4.48
0	26.05	183.89	22.43	1.04
0	9.78	162.92	33.59	0.41
0	23.72	219.41	10.4	0.41
0	20.37	144.31	42.26	0.43
0	21.14	124.35	107.51	0.43
0	29.57	496.38	65.85	0.56
0	35.38	422.54	37.87	0.88
0	34.65	536.07	364.57	2.99
0	20.37	172.8	41.15	0.37
0	20.69	390.72	20.49	0.43
0	20.63	287.17	54.9	0.59
0	15.94	201.08	62.14	0.38
0	23.14	151.77	27.39	2.3
0	39.75	375.35	32.54	30.38
0	24.43	398.98	82.59	1.2
0	15.43	409.59	23.41	3.56
0	26.18	151.77	83.92	0.6
0	55.8	427.71	11.28	0.28
0	41.88	154.15	11.28	0.71
0	77.52	725.8	14.87	0.81
0	52.7	248.3	7.81	0.26
0	63.9	243.65	3.66	3.79
0	52.51	416.7	13.06	0.3
0	33.19	78.8	16.72	0.26
0	25.53	210.37	47.9	0.5
0	73.68	277.65	45.63	0.65
0	53.89	94.96	31.5	0.25
0	45.41	108.7	31.5	0.37
0	61.85	156.29	4.47	0.26
0	75.34	483.93	11.28	10.79
0	47.72	230.93	11.28	0.28
0	58.79	157.36	26.39	0.59
0	29.64	214.91	9.53	0.29
0	72.19	193.5	27.39	0.33
0	60.32	152.02	6.13	0.57
0	74.46	428.93	1.27	12.41
0	53.25	192.38	13.96	0.52
0	83.92	165.99	5.3	0.3
0	45.59	212.63	13.96	0.26
0	73.5	560.31	40.05	0.32
0	40.39	346.01	23.41	0.29
0	28.74	110.69	51.37	0.35
0	74.72	202.46	16.72	0.27
0	55.62	584.31	104.64	0.29
0	640.24	5281.32	86.6	0.73
0	45.32	216.04	12.17	1.63
0	42.53	320.64	14.87	0.26
0	28.65	116.72	23.41	0.27
0	27.93	193.5	32.54	0.32
0	50.95	500.98	11.28	0.38
0	55.07	311.03	16.72	3.67
0	32.36	137.25	305.5	0.35
0	50.12	618.83	13.96	1.33
0	60.5	169.25	21.46	0.61
0	43.27	313.43	30.46	0.29
0	35.49	249.46	27.39	0.27
0	31.82	272.93	13.06	0.38
0	37.06	267.03	19.54	0.87
0	26.77	419.15	68.35	0.26
0	35.76	444.83	20.49	0.39
0	59.51	327.87	227.72	0.37
0	18.17	171.42	30.46	0.29
0	38.35	317.03	38.96	0.39
0	14.43	514.36	13.06	1.33
0	51.41	236.69	33.59	0.79
0	20.05	236.69	11.28	0.77
0	33.92	319.44	23.41	0.24
0	40.02	394.7	11.28	0.25
0	62.21	655.33	214.94	0.3
0	33.1	299.06	19.54	0.98
0	33.74	400.81	26.39	0.56
0	51.48	683.27	747.7	0.47
0	37.35	250.63	73.44	0.46
0	49.55	370.31	28.41	0.47
0	47.54	181.29	36.79	1.42
0	58.25	301.45	70.88	1.77
0	77.33	671.66	368.93	0.69
0	47.03	291.9	52.54	1.63
0	36.98	698.29	74.73	1.33
0	30.07	414.25	5.3	0.62
0	186.52	9482.81	2262.56	0.41
0	163.6	6119.55	1773.05	0.61
0	419.33	4113.35	4586.73	0.47
0	26.41	443.61	32.54	0.98
0	35.89	364.22	52.54	0.25
0	34.99	185.71	47.9	1.04
0	43.08	213.77	30.46	0.28
0	46.1	94.96	50.21	0.71
0	17.8	123.83	29.43	0.81
0	130.72	1343.76	1993.31	0.26
0	41.51	406.92	73.44	0.3
0	190.63	978.41	8321.73	0.27
0	21	107.71	47.9	0.65
0	31.84	220.61	431.86	0.25
0	45.28	289.52	83.92	0.37
0	62.31	143.54	37.87	1.33
0	88.15	726.94	4305.05	10.79
0	43.28	160.59	54.9	0.28
0	37.91	111.69	36.79	1.33
0	93.45	307.43	52.54	1.33
0	38.93	108.7	89.31	0.38
0	42.88	347.22	27.39	0.87
0	228.45	20749.3	611.92	1.63
0	33.49	204.72	28.41	0.39
	groups: 0:low SYNTAX score group, 1:high SYNTAX score group

## Sheet: Logistic regression's data set
groups	age	sex	BMI	hypertension	diabetes melitus	smoking	family history of CHD	LVEF	total cholesterol	LDL	HDL	triglyceride	creatinine	WBC	neutrophils	platelets	lymphocytes	monocytes	eGFR	NGAL	MMP-9	IL-1β	hs-CRP
1	59	1	22	1	1	1	0	55	5.02	3.52	1.01	3.56	50.4	8.35	6.4	184	1.64	0.25	168	51.91	693.52	52.54	2.62
1	74	1	22	0	0	1	0	48	2.97	1.8	1.29	0.79	72.7	10.02	8.42	151	0.72	0.85	99	111.9	1426.13	166.41	77.53
1	55	2	26	0	0	1	0	42	4.77	3.44	1.22	0.52	56.9	16.51	14.66	200	1.3	0.54	148	168.55	2675.56	94.8	15.52
1	70	1	22	1	1	0	0	56	4.21	2.66	1.15	0.7	66	10.24	8.63	192	0.7	0.74	117	341.51	1878.93	82.59	1.28
1	60	1	23	0	0	1	0	42	5.24	3.59	1.03	1.58	79.6	13.44	12.12	182	0.98	0.34	96	238.23	3184.01	1739.05	0.35
1	58	2	23	0	0	0	0	49	5.31	3.77	1.14	1.37	79.4	15.55	14.27	217	0.86	0.4	96	150.45	3378.1	537.72	0.95
1	80	1	23	1	0	1	0	49	5.35	3.53	1.13	1.57	84	8.92	6.91	145	1.45	0.51	85	146.54	1104.43	373.3	3.11
1	80	1	23	1	0	0	0	50	4.76	3.17	1.24	1.46	58.1	8.69	6.38	184	1.85	0.4	82	35.25	751.8	31.5	1.96
1	60	1	27	0	0	1	0	66	3.28	1.95	1.22	0.49	74	12.47	11.08	192	0.9	0.45	116	85.89	4135.11	23.41	1.96
1	66	1	24	0	0	0	0	50	7.04	5.11	1.37	0.81	71	9.51	8.79	211	0.7	0	100	44.83	840.77	12.17	3.24
1	53	2	25	1	0	0	0	51	5.23	3.4	1.23	2.45	59	15.12	13.6	280	1.2	0.3	156	81.09	2000.03	41.15	1.8
1	61	1	27	1	0	1	0	39	3.12	2.19	0.99	0.47	64	15.63	11.9	214	2	1.5	73	70.44	1240.01	51.37	1.66
1	44	1	22	0	0	0	0	57	4.58	3.11	1.04	1.47	73	13.64	10.35	159	2.23	1	110	71.93	7443.07	36.79	1.61
1	55	2	27	1	0	1	0	44	6.59	3.69	1.99	2.22	85	6.94	4.54	230	1.75	0.57	91	65.94	302.64	17.65	0.33
1	65	1	27	1	0	0	0	58	4.49	3.07	1.03	0.69	84	14.03	10.46	231	2.56	0.98	136	324.57	11591.8	16.72	0.64
1	56	1	20	0	0	1	0	51	5.93	3.57	1.19	2.51	59	12.22	9.85	253	1.74	0.58	148	166.69	3572.69	15.79	0.47
1	69	1	22	0	0	1	0	52	4.83	3.34	1.35	1	52	13.45	10.3	217	2.02	1.09	62	249.22	1199.76	12.17	32.07
1	53	1	25	0	0	1	0	48	3.5	2.08	1.05	0.6	78.9	10.63	9.8	167	0.38	0.43	115	887.43	42552.3	424.95	11.93
1	60	1	27	0	0	1	0	41	4.52	3.11	0.93	1.11	62	12.25	9.24	193	1.98	0.96	135	130.21	1163.83	25.39	11.56
1	73	1	21	0	0	0	0	48	3.77	2.39	0.86	1.5	83	10.36	8.94	202	0.77	0.64	69	80.58	815.49	13.06	2.08
1	55	1	24	0	0	1	0	63	4.72	2.66	1.49	0.7	101	11.69	10.3	196	0.8	0.5	122	383.89	12238.2	13.96	0.44
1	66	1	25	1	0	1	0	52	4.64	2.63	1.32	2.84	66	12.83	10.38	132	1.67	0.72	162	600.45	22399	21.46	0.34
1	57	1	24	0	1	1	0	56	3.83	2.51	0.84	1.2	51	11.16	9.83	153	1.03	0.29	105	210.72	5379.36	12.17	0.29
1	64	1	25	0	0	1	0	41	3.84	2.64	0.74	1.53	74	8.89	6.4	180	1.79	0.66	60	57.71	933.59	20.49	0.89
1	67	1	27	0	0	0	0	49	4.04	2.73	0.86	0.82	119	12.87	10.95	217	0.96	0.95	96	326.23	16582.4	36.79	4.59
1	65	1	22	0	0	0	0	53	5	3.2	1.17	1.1	80	13.69	10.06	150	2.62	1	101	329.57	2906.9	35.72	0.56
1	59	2	26	1	0	0	0	56	12.83	9.41	1.66	2.04	70.8	4.04	2.34	200	1.11	0.31	88	24.05	115.71	33.59	0.27
1	71	1	22	1	1	0	0	70	2.99	1.61	1.33	1.83	83.19	16.69	14.24	109	2.02	0.4	88	88.01	1796.63	22.43	8.08
1	66	1	26	1	1	1	0	48	3.85	2.24	1.04	0.63	71.69	3.92	2.1	83	1.4	0.3	107	25.23	94.96	10.4	3.79
0	74	1	28	1	1	1	1	56	4.41	2.87	0.82	4.61	71	10.02	8.53	177	1.18	0.26	107	461.11	4791.83	422.66	2.26
0	45	1	27	0	0	1	1	52	4.56	3.39	0.67	2.23	65	13.11	7.79	257	3.74	1.31	131	53.5	318.31	52.54	7.13
0	75	1	29	1	1	0	0	58	3.52	2.35	1.05	0.47	109	10.86	7.9	138	1.92	1.03	65	164.93	732.16	67.1	48.41
0	57	1	25	1	0	1	0	57	5.22	3.53	0.95	1.82	86	8.37	7.68	240	0.56	0.11	88	157.14	1434.6	1002.99	2.12
0	51	1	27	0	0	1	0	46	5.15	3.42	1.22	1.52	81.2	16.78	15.39	199	0.76	0.6	96	97.12	3106.47	996.76	3.16
0	48	2	22	0	1	0	0	50	7	4.8	1.39	1.17	51	9.04	7.21	193	1.46	0.34	171	39.95	576.87	47.9	0.91
0	47	1	24	0	0	1	0	50	4.29	2.78	1.18	0.98	66.6	21.69	20.41	225	0.78	0.48	125	290.02	3274.09	240.75	0.8
0	67	1	24	1	0	0	0	53	4.34	2.87	1.16	1.04	56.4	16.13	14.34	201	1.03	0.74	143	94.71	760.35	110.4	0.5
0	43	2	22	0	0	1	0	52	5.14	3.66	1.26	1.36	53.9	15.65	12.02	220	2.83	0.75	164	72.76	1066.79	21.46	0.37
0	54	1	22	0	0	1	0	60	4.57	3.49	1.03	1.3	73.3	9.18	7.19	182	1.63	0.34	108	71.1	900.47	96.19	1
0	68	1	22	1	0	0	0	67	3.44	2.61	0.99	0.79	64	11.21	9.48	298	1.19	0.5	123	74.6	939.05	1735.28	1.53
0	64	1	22	0	0	1	0	62	3.57	2.52	0.86	1.24	89	12.52	10.8	211	1.23	0.43	83	91.96	1807.9	87.95	7.67
0	43	1	22	0	0	1	0	49	2.99	1.9	0.88	0.8	65	10.84	6.62	236	2.87	1.21	132	69.95	814.63	30.46	0.93
0	67	1	28	1	0	0	0	56	3.58	2.42	0.91	0.74	83.3	9.62	8.54	152	0.74	0.3	89	81.09	2185.43	287.31	21.61
0	73	2	22	1	1	0	0	44	5.8	3.77	1.45	1.49	63	9.45	8.26	156	0.81	0.37	124	120.49	1125.94	238.87	70.85
0	68	1	23	0	1	0	0	59	4.26	2.88	0.89	2.59	65.9	8.19	6.7	191	0.95	0.51	119	65.07	1487.53	2213.55	0.89
0	64	1	22	0	0	1	0	56	5.23	3.84	1.13	1.06	74.2	10.15	8.68	178	0.95	0.52	103	57.56	501.05	73.44	0.71
0	68	1	23	0	0	1	0	51	5.37	3.52	1.43	1.15	62.3	14.48	12.31	236	1.32	0.85	128	71.84	1630.54	33.59	0.44
0	57	1	18	1	1	1	0	58	3.34	2.29	0.99	0.65	86	10.65	8.79	160	1.04	0.81	88	67.37	802.8	86.6	4.15
0	76	1	24	0	0	0	0	41	4.62	3.36	1.01	0.77	80.3	6.97	5.44	170	1.18	0.32	91	34.32	350.02	49.05	2.1
0	53	1	27	1	1	0	0	52	5.98	4.37	1.24	1.43	86.5	17.13	14.66	271	1.76	0.67	88	55.92	1851.67	13.96	1.79
0	62	1	26	1	0	1	0	67	4.38	2.91	1.28	1.07	92.3	12.82	10.37	214	1.47	0.91	80	66.49	2158.46	30.46	4.31
0	69	2	23	1	0	0	0	61	4.26	2.84	0.96	2.02	49.7	9.09	6.95	178	1.57	0.41	133	30.36	763.69	24.39	2.44
0	60	2	25	1	0	0	0	66	5.82	4.23	1.08	1.83	54.4	7.72	6.62	231	0.85	0.21	122	38.13	291.17	28.41	2.6
0	52	2	26	0	0	0	0	63	4.38	3.17	0.88	1.78	72	7.33	5.8	223	1.27	0.25	146	13.89	87.32	67.1	1.57
0	51	2	22	1	0	1	0	46	4.97	3.18	1.1	1.69	47.6	6.45	3.17	169	2.51	0.66	111	22.62	123.83	69.62	1.63
0	53	1	27	0	0	1	0	56	3.41	2.43	0.97	0.73	73	5.26	3.9	192	1.02	0.32	138	17.67	170.07	94.8	1.52
0	61	1	31	1	0	1	0	59	3.71	2.43	0.99	1.33	60.2	13.83	12.28	200	0.97	0.55	118	21.85	585.53	97.58	3.09
0	64	1	27	1	0	0	0	50	4.36	2.37	1.34	1.18	67.3	13.25	11.81	185	1.21	0.2	111	37.99	1094.28	23.41	3.37
0	79	1	22	1	1	1	0	54	6.02	4.43	1.07	1.47	70	7.02	4.67	191	1.86	0.46	131	37.19	403.22	85.26	9.16
0	39	1	24	0	0	1	0	67	2.97	2.06	0.62	1.27	59.7	11.15	9.51	133	1.23	0.37	141	45.52	1253.67	29.43	4.41
0	67	1	26	0	0	1	0	56	4.49	3.04	0.95	1.83	62	7.98	5.56	175	1.98	0.38	66	28.4	199.11	34.65	1.85
0	53	1	23	0	0	1	0	65	4.72	3.23	0.99	1.93	102	11.65	9.72	225	1.15	0.75	90	34.52	640.89	30.46	1.94
0	67	1	24	1	0	0	0	58	5.5	3.56	1.15	1.48	85	13.82	10.77	229	2.23	0.82	118	25.66	714.58	41.15	2.11
0	46	1	23	0	0	1	0	52	5.82	4.19	1.01	1.74	66	11.98	10.39	161	1.11	0.43	148	30.49	301.32	24.39	1.98
0	66	2	23	1	0	0	0	54	5.12	3.65	1.28	0.67	86.9	13.36	11.04	125	0.98	1.32	118	34.78	634.65	28.41	43.61
0	53	1	25	0	0	1	0	63	4.28	3	1.11	1.51	66.4	10.55	7.6	291	2.44	0.43	129	50.32	3486.88	26.39	1.73
0	50	1	22	0	0	1	0	49	4.87	3.49	0.84	1.34	63.4	8.36	4.82	185	3.03	0.4	113	32.73	969.13	33.59	3.81
0	67	1	24	0	0	1	0	56	3.9	2.79	0.86	0.85	71.8	9.17	7.93	203	1	0.2	111	32.4	478.74	20.49	2.83
0	80	1	23	1	0	0	0	52	5.92	3.58	1.23	2.31	69.6	11.63	8.98	299	1.47	1.14	103	86.82	5116.6	25.39	7.15
0	43	2	31	0	0	1	0	53	5.44	3.78	1.21	2.91	59	13.83	11.04	154	1.66	1.04	116	34.32	768.43	25.39	1.82
0	75	1	27	1	1	0	0	51	3.86	2.55	0.96	1.25	72	6.1	5.3	150	0.49	0.31	69	31.41	316.61	41.15	1.49
0	66	1	22	0	0	1	0	42	4.52	3.14	1.09	1.31	100	13.24	11.3	228	1.35	0.58	118	41.18	1108.53	35.72	1.76
0	50	1	26	0	1	0	0	48	6.1	4.54	1.25	1.62	66	15.02	10.45	171	2.93	1.57	83	32.59	1250.92	57.29	33.71
0	78	1	22	0	0	0	0	47	4.5	3.23	1.06	0.8	92	10.74	8.77	171	1.22	0.71	82	49.18	1088.39	16.72	8.49
0	58	2	23	0	1	0	0	53	4.85	3.5	0.87	2.21	87	3.82	1.89	200	1.22	0.38	90	40.63	382.41	31.5	4.01
0	44	1	26	0	0	1	0	66	4.57	3.97	1.05	1.72	84	14.83	12.76	194	1.33	0.72	110	50.4	965.74	30.46	1.67
0	72	2	25	1	1	0	0	48	4.64	3.07	1.18	1.59	68	10.53	8.94	144	1.19	0.39	126	47.13	1763.89	18.59	6.94
0	47	2	26	1	0	0	0	69	5.36	3.98	0.95	1.79	51	8.64	6.38	160	1.74	0.46	128	25.47	627.15	30.46	1.51
0	49	1	24	0	0	1	0	46	4.63	3.12	1.18	1.11	54	17.95	15.61	221	1.67	0.64	171	43.93	2293.73	31.5	6.77
0	64	1	24	1	0	0	0	63	3.64	2.09	0.97	1.97	51	5.56	2.98	245	2	0.49	80	17.29	77.78	46.76	2.04
0	64	1	22	1	0	0	0	48	4.09	2.9	0.85	1.11	91	7.28	4.86	328	1.54	0.8	90	43.1	603.26	64.61	11.69
0	38	1	27	0	0	1	0	46	4.72	3.1	1.46	0.79	83	14.87	13.56	221	0.71	0.58	126	40.43	1255.04	13.06	1.67
0	68	1	40	0	0	0	0	50	6.22	4.12	1.56	0.85	68	11.99	10.88	243	0.58	0.53	108	37.12	405.82	26.39	1.61
0	64	1	25	0	0	1	0	49	3.33	2.18	0.81	1.93	76	5.46	3.83	96	1.09	0.48	127	25.02	585.53	41.15	11.19
0	49	1	29	1	0	1	0	58	5.43	3.96	1	2.01	63	10.2	6.94	211	2.72	0.47	187	50.83	522.78	85.26	2.22
0	74	1	27	0	0	1	0	48	4.98	3.3	1.07	1.07	48	11.01	7.64	190	2.29	0.65	121	21.72	1118.11	22.43	1.82
0	44	1	27	1	1	1	0	50	5.64	3.46	1.14	1.58	64	11.54	9.27	191	2.23	0.02	170	21.27	618.37	36.79	4.38
0	55	1	20	0	0	1	0	56	3.64	2.27	0.99	0.64	52	9.07	7.31	155	1.61	0.01	77	24.5	455.33	8.67	1.79
0	60	2	25	0	0	1	0	71	4.21	2.66	1.11	1	96	10.04	6.99	252	2.21	0.7	97	39.48	368.14	8.67	2.44
0	59	1	26	0	0	1	0	53	5.35	3.6	1.06	2.45	79	17.14	15.56	178	1.53	0.01	85	70.28	1385	18.59	2.32
0	59	1	23	0	0	0	0	56	4.27	2.81	0.84	1.93	88	6.79	4.27	169	1.84	0.62	72	24.04	139.94	28.41	3.5
0	68	1	29	1	0	1	0	50	3	1.84	0.84	0.94	101	10.73	7.49	181	1.87	1.18	72	47.06	697.58	35.72	4.07
0	41	2	20	0	0	0	0	44	3.38	1.9	1.09	1.15	98	23.01	20.55	276	1.5	0.94	123	22.17	274.8	44.5	1.66
0	50	1	25	0	0	1	0	63	3.41	2.15	0.95	1.32	57	6.26	3.91	170	1.58	0.57	118	25.53	293.71	13.06	1.52
0	66	1	24	1	0	0	0	58	5.97	4.01	1.26	0.79	69	11.15	9.57	165	1.56	0.01	122	47.42	1944.36	24.39	1.6
0	48	1	26	0	0	1	0	57	3.18	2.04	0.72	1.08	65	12.89	10.9	224	1.5	0.4	96	41.38	2258.71	13.96	1.44
0	61	1	25	0	0	1	0	60	4.49	3	0.92	1.97	82	9.41	7.3	137	1.7	0.4	126	28.26	632.15	22.43	1.72
0	54	1	24	0	0	0	0	49	5.4	3.75	1.36	0.7	64	9.49	6.6	233	2.5	0.3	105	30.49	797.84	17.65	1.56
0	47	1	25	0	0	1	0	56	4.64	3	1.12	2.27	75	11.17	8.15	144	2.81	0.01	144	25.02	581.72	11.28	1.39
0	66	1	24	1	0	1	0	59	3.92	2.67	0.92	1.5	45	7.5	6.1	42	0.9	0.4	124	59.82	2112.67	15.79	1.45
0	73	1	27	1	0	1	0	40	2.82	1.68	0.83	1.31	101	4.16	2.9	77	1.1	0.1	170	20.76	770.79	32.54	1.9
0	64	1	27	1	0	1	0	65	4.65	3.01	1.19	0.71	49	13.73	11.35	229	1.69	0.62	66	21.14	405.82	40.05	2.01
0	47	1	21	1	0	1	0	48	3.62	2.17	1.1	0.76	106	11.6	10.2	319	0.88	0.48	152	9.27	161	31.5	1.31
0	71	1	20	0	0	0	0	60	5.89	4.1	1.33	0.61	57	7.43	6.42	196	0.91	0.1	136	9.97	256.1	21.46	2.04
0	72	2	16	0	0	0	0	55	5.24	3.4	1.33	1.21	58	9.2	7.9	210	0.9	0.3	138	15.04	383.71	35.72	1.5
0	60	1	26	1	0	0	0	60	4.03	2.41	1.3	0.89	48	4.72	2.5	82	1.7	0.3	111	16.52	252.38	26.39	1.73
0	40	1	25	0	0	1	0	58	5.29	3.41	1.47	0.63	71	10.8	7.86	199	2	0.93	116	33.92	1049.96	76.02	1.72
0	54	1	22	0	0	0	0	50	3.43	2.04	1.11	0.55	74	12.76	10.81	201	1.28	0.66	79	83.33	9118.94	23.41	1.69
0	65	2	28	1	1	0	0	57	4.33	3.11	0.89	1.4	95	8.59	6.68	301	1.57	0.27	133	7.98	472.25	28.41	4.07
0	47	1	24	0	0	0	0	46	3.41	2.23	1	0.51	60	14.77	11.08	160	2.84	0.83	91	62.5	15727.4	14.87	3.86
0	65	1	25	0	0	1	0	47	5.22	3.36	1.16	1.06	86	10.83	8.95	206	1.29	0.51	113	85.53	3528.55	15.79	1.7
0	69	1	18	1	0	1	0	49	4.04	2.36	1.48	0.58	69	10.67	8.44	126	1.55	0.67	123	14.53	298.78	30.46	1.55
0	47	2	21	1	0	0	0	57	5.14	3.27	1.13	3	64	8.38	5.83	274	1.59	0.96	85	19.98	231.52	18.59	2.08
0	75	1	22	0	0	1	0	55	4.04	2.35	1.26	0.75	91	8.34	6.49	140	1.35	0.46	105	22.5	565.15	16.72	1.44
0	58	1	28	1	0	1	0	53	4.2	2.63	0.93	1.34	72	13.86	11.65	206	1.22	0.96	89	13.82	413.64	24.39	3.53
0	81	1	27	0	0	0	0	43	4.75	2.92	1.42	0.86	57	5.55	3.64	117	1.32	0.53	154	51.78	224.04	11.28	0.39
0	57	1	22	1	0	1	0	55	8.3	6	1.3	1.39	110.5	19.7	18.6	211	0.95	0.12	94	55.98	792.24	19.54	1.05
0	62	2	25	1	0	1	0	54	4.6	3.04	1.09	1.92	81.7	11.44	9.93	129	0.93	0.43	88	49.02	910.03	10.4	0.28
0	72	1	27	0	0	0	0	46	5.15	3.75	1.26	0.81	85	12.48	14.49	149	1.19	1.78	98	86.84	1298.43	21.46	28.07
0	37	1	28	0	0	1	0	61	3.73	2.4	1.12	0.89	75.9	9.72	7.18	166	2.03	0.42	102	35.21	438.72	10.4	0.66
0	78	1	27	1	1	0	0	48	4.41	2.43	1.43	0.62	81	7.84	5.88	160	1.35	0.55	93	79.44	595.06	368.93	0.59
0	59	2	27	0	0	1	0	57	4.95	2.69	0.9	4.66	69.5	11.72	9.68	198	1.36	0.62	131	68.59	709.79	21.46	0.44
0	64	1	22	1	0	1	0	50	4.4	2.91	1.01	0.72	59.8	12.3	9.78	242	1.69	0.75	105	79.18	2049.62	36.79	5.09
0	71	1	26	0	0	1	0	55	4.46	2.85	1.08	1.17	73.6	4.79	3.28	109	1.01	0.24	127	29.73	141.44	7.81	0.69
0	38	1	22	1	0	1	0	58	3.31	2.01	0.97	0.9	62	15.39	13.13	186	1.59	0.57	100	148.53	18132.9	725.33	0.35
0	73	2	20	1	0	0	0	56	4.68	3.17	0.98	1.07	82.6	8.4	5.72	134	1.8	0.47	88	78.22	605.78	20.49	0.26
0	67	2	21	0	1	0	0	48	2.73	1.61	0.83	0.71	78	8.19	6.44	168	1.33	0.38	94	56.53	258.81	15.79	0.28
0	64	1	24	1	0	0	0	66	3.86	2.94	0.9	0.66	68.15	6.98	4.32	168	1.73	0.61	115	74.35	1821.25	83.92	4.03
0	65	1	26	0	0	0	0	59	5.4	3.14	1.27	4.04	70	5.17	3.24	153	1.42	0.37	111	43.93	95.45	68.35	1.4
0	42	1	26	0	0	0	0	58	2.93	1.81	0.78	2.94	70	5.29	3.02	178	1.75	0.4	120	15.3	540.74	14.87	1.23
0	67	1	21	1	0	1	0	67	2.25	0.98	0.83	1.17	83.19	5.48	3.4	131	1.55	0.47	89	19.47	126.85	52.54	3.14
0	64	1	27	0	0	1	0	59	5.3	2.92	1.51	2.25	69.92	3.78	2.36	157	1.18	0.24	111	16.77	176.5	16.72	0.43
0	60	1	30	0	0	0	0	46	4.63	2.62	1.09	1.25	81.42	8.17	6.16	199	1.39	0.52	93	40.36	226.72	53.72	0.69
0	60	1	26	1	0	0	0	71	4.27	2.49	1.17	0.9	74.34	5.58	3.7	176	1.25	0.4	104	27.16	201.08	53.72	0.97
0	40	1	26	0	0	0	0	61	6.21	3.92	1.06	1.59	68.15	7.73	6.28	338	1.18	0.24	120	120.24	643.31	33.59	0.54
0	60	1	28	1	1	0	0	69	4.69	2.69	0.92	1.99	61.95	5.69	3.44	116	1.88	0.3	125	32.4	361.14	22.43	0.69
0	64	1	28	1	0	0	0	65	5.02	3.13	0.81	1.18	69	7.25	3.97	157	2.32	0.62	113	41.52	264.29	45.63	4.48
0	42	1	28	1	1	0	0	71	2.81	1.68	0.62	1.91	98.24	6.65	3.39	172	2.29	0.57	79	26.05	183.89	22.43	1.04
0	59	1	25	0	0	1	0	66	4.14	2.55	0.86	2.43	60.18	5.49	2.9	163	1.68	0.58	136	9.78	162.92	33.59	0.41
0	72	1	24	0	0	0	0	57	3.02	1.62	0.82	2.4	81.42	6.5	4.9	137	1.18	0.34	90	23.72	219.41	10.4	0.41
0	40	1	25	0	0	1	0	72	2.73	1.54	0.78	1.2	68.15	3.95	2.77	185	0.86	0.18	111	20.37	144.31	42.26	0.43
0	63	2	27	1	1	0	0	66	4.78	2.94	0.75	3.17	53.99	6.92	4.03	171	2.31	0.38	121	21.14	124.35	107.51	0.43
0	62	1	27	1	0	0	0	68	3.32	2.1	1.02	0.78	71.69	7.01	4.69	255	1.78	0.48	108	29.57	496.38	65.85	0.56
0	64	1	25	0	0	0	0	61	5.79	3.92	0.99	2.13	84.96	5.79	3.03	161	1.98	0.58	85	35.38	422.54	37.87	0.88
0	68	1	27	0	0	0	0	52	4.27	2.5	1.33	1.27	69.03	8.79	6.28	188	1.85	0.65	112	34.65	536.07	364.57	2.99
0	64	1	23	1	0	0	0	74	2.69	1.29	1.18	0.87	69.03	4.17	2.97	125	0.93	0.23	113	20.37	172.8	41.15	0.37
0	48	2	24	0	0	0	0	58	3.09	2.09	0.86	1.65	64.61	9.66	6.63	254	2.6	0.4	102	20.69	390.72	20.49	0.43
0	43	1	24	1	0	0	0	52	4.4	2.64	0.98	1.73	85.85	5.75	3.7	198	1.39	0.37	84	20.63	287.17	54.9	0.59
0	67	2	24	1	0	0	0	59	2.81	1.4	0.83	1.06	58.41	4.01	2.17	224	1.56	0.24	109	15.94	201.08	62.14	0.38
0	53	1	22	0	0	0	0	68	4.14	2.57	0.81	3.17	72.57	6.77	4.03	280	2.19	0.47	110	23.14	151.77	27.39	2.3
0	66	2	23	1	0	0	0	57	4.78	3.18	1.01	0.97	54.87	6.86	5.19	183	1	0.5	115	39.75	375.35	32.54	30.38
0	59	1	26	0	0	0	0	75	4.03	2.47	1.09	1.31	62.84	3.99	1.79	131	1.69	0.4	129	24.43	398.98	82.59	1.2
0	56	1	31	0	0	0	0	65	3.24	1.94	0.85	1.53	58.41	7.31	5.33	216	1.54	0.4	142	15.43	409.59	23.41	3.56
0	63	2	24	1	0	0	1	61	3.13	1.9	0.75	1.8	66.38	4.85	2.65	170	1.91	0.2	94	26.18	151.77	83.92	0.6
0	51	1	23	0	0	0	0	65	3.98	2.3	1.15	2.19	63.72	8.17	5.08	218	2.29	0.54	130	55.8	427.71	11.28	0.28
0	52	1	29	0	0	0	0	70	2.1	1.09	1	0.82	70.8	4.43	2.26	91	1.4	0.71	114	41.88	154.15	11.28	0.71
0	66	1	28	0	0	0	0	68	4.05	2.62	1.03	5.19	84.08	5.21	2.78	206	1.8	0.46	88	77.52	725.8	14.87	0.81
0	55	1	26	0	0	0	0	73	3.05	1.62	1.25	0.41	64.61	6.46	4.12	101	1.39	0.51	121	52.7	248.3	7.81	0.26
0	58	2	23	0	0	0	0	66	3.29	2.06	0.74	1.87	58.41	6.6	3.32	203	2.65	0.52	112	63.9	243.65	3.66	3.79
0	64	1	28	0	0	1	0	57	3.57	2.19	0.73	1.37	71.69	6.82	4.22	173	1.87	0.58	108	52.51	416.7	13.06	0.3
0	39	2	21	0	0	0	0	63	2.84	1.36	1.11	1	54.87	4.66	2.67	156	1.6	0.28	129	33.19	78.8	16.72	0.26
0	67	1	21	1	0	0	0	56	5.53	3.68	1.21	1.35	77	6.79	4.16	204	1.58	0.5	98	25.53	210.37	47.9	0.5
0	66	1	20	1	0	1	0	57	4.41	2.97	0.99	1.18	79.65	6.13	4.11	351	1.43	0.37	94	73.68	277.65	45.63	0.65
0	70	2	19	0	0	0	0	63	3.38	1.94	0.91	2.22	67.26	4.62	1.84	171	2.28	0.41	91	53.89	94.96	31.5	0.25
0	66	1	24	0	0	1	0	66	2.58	1.33	0.84	1.02	75.23	5.17	3.2	184	1.22	0.34	101	45.41	108.7	31.5	0.37
0	46	1	25	1	0	0	0	64	6.28	4.28	1.25	2.07	77	5.24	2.68	196	2.2	0.26	105	61.85	156.29	4.47	0.26
0	70	1	27	1	0	1	0	74	3.51	2.49	0.68	1.55	74.34	6.71	4.56	166	1.67	0.36	101	75.34	483.93	11.28	10.79
0	54	1	24	1	0	0	0	71	4.67	3.05	1.06	1.76	67.26	6.21	3.71	199	2	0.34	120	47.72	230.93	11.28	0.28
0	62	1	24	0	0	1	0	75	2.28	1.42	0.65	0.83	62.84	4.39	2.39	211	1.56	0.34	128	58.79	157.36	26.39	0.59
0	68	1	23	0	0	0	0	72	3.03	1.92	0.76	0.96	63.72	4.96	2.64	164	1.76	0.48	123	29.64	214.91	9.53	0.29
0	43	2	25	1	0	0	0	64	4.17	2.54	0.91	5.53	62.84	6.07	4.16	232	1.45	0.4	98	72.19	193.5	27.39	0.33
0	55	2	25	0	0	0	0	73	4.58	3.06	0.9	2.96	58.41	5.43	3.46	193	1.46	0.34	123	60.32	152.02	6.13	0.57
0	62	1	29	1	0	1	0	57	5.24	3.61	1.22	1.69	78.77	5.99	3.49	144	1.84	0.53	97	74.46	428.93	1.27	12.41
0	67	2	24	1	0	0	0	50	3.73	2.45	0.98	2	81.42	5.69	2.62	128	2.57	0.33	72	53.25	192.38	13.96	0.52
0	60	1	25	1	0	0	0	68	4.5	3.28	0.83	1.67	99.12	4.8	3.43	110	0.96	0.32	71	83.92	165.99	5.3	0.3
0	64	1	21	0	0	0	0	68	3.28	2.07	0.82	1.89	77.88	5.87	3.56	214	1.81	0.34	97	45.59	212.63	13.96	0.26
0	56	1	26	1	0	1	0	62	2.83	1.53	1.09	0.96	85.85	7	4.47	168	1.62	0.66	88	73.5	560.31	40.05	0.32
0	68	1	26	1	0	0	0	66	5.27	3.9	0.96	2.4	77	4.81	2.88	152	1.38	0.42	98	40.39	346.01	23.41	0.29
0	53	1	27	0	0	0	0	60	3.8	2.34	1.08	1.34	78.77	4.96	3.34	143	1.26	0.27	99	28.74	110.69	51.37	0.35
0	60	1	34	1	0	1	0	66	3.01	1.74	1.01	0.82	93.81	6.75	4.16	168	2.1	0.36	78	74.72	202.46	16.72	0.27
0	61	1	27	0	0	0	0	57	5.7	3.11	1.08	2.77	89.39	4.32	1.69	71	1.59	0.33	80	55.62	584.31	104.64	0.29
0	71	1	26	0	0	1	0	68	3.22	1.71	0.93	1.13	82.31	7.25	4.57	206	2.05	0.43	89	640.24	5281.32	86.6	0.73
0	70	2	26	0	0	0	0	68	4.53	2.79	1.13	1.45	71.69	5.22	3.1	162	1.73	0.27	84	45.32	216.04	12.17	1.63
0	72	2	24	0	0	0	0	71	3.38	1.78	1.02	1.33	69.92	6.08	3.73	185	2.05	0.23	86	42.53	320.64	14.87	0.26
0	55	1	27	0	0	0	0	71	3	1.9	0.9	0.69	69.03	4.79	2.63	181	1.63	0.38	111	28.65	116.72	23.41	0.27
0	60	1	24	0	0	0	0	62	3.8	1.52	1.08	3.85	63.72	8.74	4.77	186	3.16	0.49	126	27.93	193.5	32.54	0.32
0	44	1	21	1	0	1	0	58	4.98	3.15	1.29	0.99	76.11	5.47	3.79	190	1.11	0.31	107	50.95	500.98	11.28	0.38
0	41	1	28	0	0	0	0	74	5.19	2.05	1.25	6.19	77	7.72	5.2	189	1.44	0.54	107	55.07	311.03	16.72	3.67
0	58	1	28	0	0	0	0	75	2.81	1.68	0.9	0.7	83.19	6.43	3.82	135	2.03	0.24	91	32.36	137.25	305.5	0.35
0	67	1	19	1	0	1	0	61	2.8	1.19	1.27	0.94	75.23	7.05	4.98	176	1.43	0.52	101	50.12	618.83	13.96	1.33
0	72	2	27	1	0	0	0	77	4.4	2.24	1.05	3.57	71	6.64	3.37	206	2.67	0.39	84	60.5	169.25	21.46	0.61
0	65	1	28	1	0	0	0	73	3.76	1.94	1.1	1.95	74.34	5.03	3.22	207	1.38	0.31	103	43.27	313.43	30.46	0.29
0	54	1	22	1	0	1	0	63	4.97	3.17	0.87	2.05	74.1	4.89	3.09	146	1.3	0.26	100	35.49	249.46	27.39	0.27
0	63	1	21	0	0	0	0	46	4	2.04	1.58	1.16	72.2	9.76	7.25	70	1.31	0.8	108	31.82	272.93	13.06	0.38
0	55	1	25	0	0	1	0	67	4.02	2.38	1.05	2.17	71.69	5.77	3.32	190	1.74	0.53	111	37.06	267.03	19.54	0.87
0	51	1	29	1	0	0	0	62	3.05	1.68	0.83	2.05	90.27	5.32	3.19	118	1.84	0.21	84	26.77	419.15	68.35	0.26
0	44	1	26	0	0	1	0	70	3.67	2.5	0.72	1.03	82.31	10.83	5.59	197	3.64	1.16	97	35.76	444.83	20.49	0.39
0	62	1	22	1	0	0	0	59	3.15	1.9	0.89	1.16	61.07	5.35	3.28	215	1.76	0.1	132	59.51	327.87	227.72	0.37
0	68	2	26	1	0	0	0	74	4.66	2.98	1.26	2.9	48.68	7.95	4.93	355	2.5	0.43	136	18.17	171.42	30.46	0.29
0	52	1	27	1	0	0	0	66	2.58	1.55	0.69	1.77	82.31	7.62	4.36	208	2.36	0.56	94	38.35	317.03	38.96	0.39
0	57	1	23	1	1	0	0	74	1.88	0.76	0.69	1.58	68.15	5.16	2.31	141	2.19	0.35	117	14.43	514.36	13.06	1.33
0	71	1	24	1	0	0	0	69	3.64	2.47	0.99	0.87	95.58	7.25	5	244	1.62	0.42	74	51.41	236.69	33.59	0.79
0	76	2	25	0	0	0	0	57	3.1	1.54	1.14	1.01	75.23	5.39	3.45	146	1.46	0.36	78	20.05	236.69	11.28	0.77
0	67	1	25	1	0	0	0	73	4.26	2.91	1	1.27	70.12	9.13	5.97	191	2.29	0.57	110	33.92	319.44	23.41	0.24
0	70	1	30	1	1	0	0	63	2.56	1.31	0.89	1.01	69.92	5.37	3.89	174	0.83	0.41	109	40.02	394.7	11.28	0.25
0	69	1	28	1	0	1	0	70	4.43	3.16	0.97	2.38	76.11	5.46	3.54	202	1.54	0.29	99	62.21	655.33	214.94	0.3
0	60	2	21	0	0	0	0	64	3.71	1.73	1.23	1.77	68.15	5.22	3.2	162	1.71	0.2	92	33.1	299.06	19.54	0.98
0	51	1	25	1	1	1	0	59	3	1.72	0.84	2.24	81.42	9.37	6.09	180	2.65	0.39	96	33.74	400.81	26.39	0.56
0	73	1	23	0	0	0	0	69	3.34	1.85	0.91	2.15	66.38	3.32	2.07	150	0.86	0.27	116	51.48	683.27	747.7	0.47
0	70	1	24	1	1	1	0	73	3.62	2.17	1.15	1.09	48.68	8.21	5.13	220	2.33	0.54	171	37.35	250.63	73.44	0.46
0	66	1	22	0	0	0	0	65	4.28	2.86	1	1.23	82.31	5.79	1.94	122	3.08	0.41	90	49.55	370.31	28.41	0.47
0	44	1	21	0	0	1	0	70	3.64	2.83	0.8	1.27	62.84	6.54	3.51	236	2.48	0.28	136	47.54	181.29	36.79	1.42
0	67	1	26	1	0	0	0	62	3.35	2.32	0.67	1.39	61.95	4.61	2.31	141	1.87	0.35	128	58.25	301.45	70.88	1.77
0	60	1	26	1	0	1	0	71	3.44	2.51	0.73	1.01	77.88	7.25	5.16	197	1.48	0.42	98	77.33	671.66	368.93	0.69
0	53	1	28	1	0	0	0	80	2.41	1.31	0.71	1.57	77.88	5.49	2.92	136	2.15	0.26	101	47.03	291.9	52.54	1.63
0	74	1	21	1	1	0	0	64	3.95	2.37	1.25	1.15	78.77	5.65	3.61	164	1.63	0.15	94	36.98	698.29	74.73	1.33
0	50	1	25	0	0	1	0	70	4.41	2.68	1.38	0.59	68.15	6.82	4.99	241	1.55	0.23	120	30.07	414.25	5.3	0.62
0	65	1	23	1	1	1	0	52	4.26	1.17	0.97	7.05	68.15	7.58	4.75	127	2.2	0.53	115	186.52	9482.81	2262.56	0.41
0	74	1	21	0	0	0	0	60	3.21	1.8	0.91	1.71	76.11	7.33	4.98	217	1.78	0.34	98	163.6	6119.55	1773.05	0.61
0	64	1	26	0	0	0	0	54	2.79	2.03	1.1	0.77	69.03	8.32	5.27	178	2.49	0.43	113	419.33	4113.35	4586.73	0.47
0	65	1	26	1	0	1	0	57	3.94	2.2	1.78	0.71	69.03	5.68	2.72	205	2.43	0.32	113	26.41	443.61	32.54	0.98
0	66	1	28	0	1	1	0	67	4.24	2.24	1.17	2.35	72.2	8.63	5.7	199	2.42	0.3	107	35.89	364.22	52.54	0.25
0	74	2	20	1	0	0	0	69	4.23	2.63	1.4	1.29	70.8	5.74	3.14	182	2.07	0.49	84	34.99	185.71	47.9	1.04
0	73	1	24	1	0	0	0	57	3.94	2.63	0.93	1	72.57	5.42	2.71	185	1.86	0.61	104	43.08	213.77	30.46	0.28
0	55	1	24	1	1	0	0	58	4.35	2.87	0.77	1.72	70.8	5.08	2.5	74	1.9	0.6	112	46.1	94.96	50.21	0.71
0	59	2	25	1	0	0	0	64	3.72	1.89	1.53	1.38	52.22	5.61	3.72	182	1.46	0.31	128	17.8	123.83	29.43	0.81
0	46	1	23	0	0	0	0	58	3.4	1.95	0.99	1.86	56.64	5.92	3.31	215	2.06	0.39	153	130.72	1343.76	1993.31	0.26
0	63	2	23	0	0	0	0	60	3.04	1.42	1.13	1.63	44.25	6.42	3.68	248	2.25	0.32	155	41.51	406.92	73.44	0.3
0	51	1	23	0	0	0	0	56	2.43	1.4	0.8	0.7	84.96	6.9	4.5	106	1.5	0.6	91	190.63	978.41	8321.73	0.27
0	60	1	21	1	0	1	0	37	3.9	2.12	1.06	1	56.64	5.75	4.09	120	1.19	0.28	140	21	107.71	47.9	0.65
0	63	1	24	0	0	0	0	50	3.73	2.19	1.01	1.32	97.35	4.17	2.53	179	1.18	0.29	71	31.84	220.61	431.86	0.25
0	65	1	20	0	0	0	0	46	3.13	1.68	0.93	0.86	72.57	7.98	5.47	155	1.84	0.57	106	45.28	289.52	83.92	0.37
0	46	1	23	1	0	1	0	50	2.54	1.2	1.06	0.7	62.84	7.1	5.15	204	1.52	0.37	135	62.31	143.54	37.87	1.33
0	61	2	22	1	0	0	0	50	4.04	2.32	1.55	0.71	78.77	4.6	2.12	155	2.11	0.29	74	88.15	726.94	4305.05	10.79
0	69	1	27	1	1	1	0	54	4.16	2.68	1.09	0.9	51.33	6.48	3.47	124	2.49	0.34	161	43.28	160.59	54.9	0.28
0	61	2	26	1	0	0	0	54	4.01	2.74	0.78	1.3	68.15	5.07	2.68	157	2	0.31	89	37.91	111.69	36.79	1.33
0	45	1	23	0	0	0	0	54	3.8	2.38	1.09	1.27	81.42	5.05	3.02	205	1.57	0.26	98	93.45	307.43	52.54	1.33
0	63	1	27	1	0	0	0	55	2.35	1.04	1.05	1	79.65	3.67	2.67	136	0.7	0.24	95	38.93	108.7	89.31	0.38
0	60	1	25	0	0	0	0	67	5.46	2.68	1.13	4.13	71.69	7.07	4.38	165	1.97	0.54	106	42.88	347.22	27.39	0.87
0	61	1	25	1	0	1	0	58	4.1	2.44	1.13	1.18	84.08	5.41	3.16	219	1.46	0.48	89	228.45	20749.3	611.92	1.63
0	71	2	23	1	1	0	0	74	3.78	1.69	1.44	1.06	56.64	4.48	3.31	143	0.79	0.27	112	33.49	204.72	28.41	0.39
	groups: 0:low SYNTAX score group, 1:high SYNTAX score group
	sex: 1:men, 2:women
	E,F,G,H groups: 0:not have, 1:have
